# Supplementary material for: Transcriptomic Profiles in Children With Septic Shock With or Without Immunoparalysis
Source: Front Immunol. 2021 Oct 1;12:733834. doi: 10.3389/fimmu.2021.733834 (PMC8517409; doi:10.3389/fimmu.2021.733834)
Supplement: Supplementary file 6 [file Table_1.xlsx]

## Sheet: Sheet1
ID	GeneID	Class	Description	basepairs	meanFC	pAdj	Mean_IP	Mean_No IP
SLC6A19	ENSG00000174358.15	protein_coding	solute carrier family 6 member 19 [Source:HGNC Symbol;Acc:HGNC:27960]	4256	-97.04	0.0218018	7.01	759.87
CDC42EP1	ENSG00000128283.6	protein_coding	CDC42 effector protein 1 [Source:HGNC Symbol;Acc:HGNC:17014]	1013	-21.57	0.0212704	12.27	284.85
RAP1GAP	ENSG00000076864.19	protein_coding	RAP1 GTPase activating protein [Source:HGNC Symbol;Acc:HGNC:9858]	2312	-15.08	0.0230372	130.9	2178.05
RN7SKP283	ENSG00000253006.1	misc_RNA	RNA, 7SK small nuclear pseudogene 283 [Source:HGNC Symbol;Acc:HGNC:46007]	270	-8.19	1.6648e-06	0.94	8.93
CLEC4F	ENSG00000152672.7	protein_coding	C-type lectin domain family 4 member F [Source:HGNC Symbol;Acc:HGNC:25357]	2244	-6.74	0.00242907	2.56	24.31
CSMD1	ENSG00000183117.18	protein_coding	CUB and Sushi multiple domains 1 [Source:HGNC Symbol;Acc:HGNC:14026]	5267	-6.22	0.00669008	1	9.84
PID1	ENSG00000153823.18	protein_coding	phosphotyrosine interaction domain containing 1 [Source:HGNC Symbol;Acc:HGNC:26084]	1589	-6.2	2.3567e-06	15.71	108.98
GZMH	ENSG00000100450.12	protein_coding	granzyme H [Source:HGNC Symbol;Acc:HGNC:4710]	705	-6.12	0.0264629	28.83	199.09
TENM4	ENSG00000149256.15	protein_coding	teneurin transmembrane protein 4 [Source:HGNC Symbol;Acc:HGNC:29945]	2049	-5.91	0.00111331	1.62	12.36
PRLR	ENSG00000113494.16	protein_coding	prolactin receptor [Source:HGNC Symbol;Acc:HGNC:9446]	2223	-5.72	3.2283e-06	7.86	50.09
FPR3	ENSG00000187474.4	protein_coding	formyl peptide receptor 3 [Source:HGNC Symbol;Acc:HGNC:3828]	2421	-5.69	2.09327e-05	2.64	17.38
DOHH	ENSG00000129932.8	protein_coding	deoxyhypusine hydroxylase [Source:HGNC Symbol;Acc:HGNC:28662]	2031	-5.68	0.0413904	32.38	192.59
SEZ6L	ENSG00000100095.18	protein_coding	seizure related 6 homolog like [Source:HGNC Symbol;Acc:HGNC:10763]	3312	-5.62	0.000373385	1.69	11.85
GPR20	ENSG00000204882.3	protein_coding	G protein-coupled receptor 20 [Source:HGNC Symbol;Acc:HGNC:4475]	1515	-5.55	0.000964362	1.12	7.89
CPSF1P1	ENSG00000214076.3	processed_pseudogene	cleavage and polyadenylation specific factor 1 pseudogene 1 [Source:HGNC Symbol;Acc:HGNC:19251]	3730	-5.47	0.0189562	12.71	78.82
SASH1	ENSG00000111961.17	protein_coding	SAM and SH3 domain containing 1 [Source:HGNC Symbol;Acc:HGNC:19182]	1696	-5.44	3.1588e-06	44.84	271.69
TRGV9	ENSG00000211695.2	TR_V_gene	T cell receptor gamma variable 9 [Source:HGNC Symbol;Acc:HGNC:12295]	1735	-5.36	0.0463811	10.18	60.35
KIF19	ENSG00000196169.14	protein_coding	kinesin family member 19 [Source:HGNC Symbol;Acc:HGNC:26735]	1964	-5.19	0.00242455	2.06	14.32
DGKK	ENSG00000274588.1	protein_coding	diacylglycerol kinase kappa [Source:HGNC Symbol;Acc:HGNC:32395]	7407	-5.16	0.00438652	1.51	10.81
TRDC	ENSG00000211829.9	TR_C_gene	T cell receptor delta constant [Source:HGNC Symbol;Acc:HGNC:12253]	720	-5.05	0.0496124	47.65	270.99
AC015959.1	ENSG00000279829.1	TEC		1377	-4.85	0.00154574	0.91	5.7
GZMA	ENSG00000145649.7	protein_coding	granzyme A [Source:HGNC Symbol;Acc:HGNC:4708]	894	-4.79	0.0398823	70.32	373.37
CD160	ENSG00000117281.15	protein_coding	CD160 molecule [Source:HGNC Symbol;Acc:HGNC:17013]	1432	-4.72	0.000245971	5.92	32.85
TGFBR3	ENSG00000069702.10	protein_coding	transforming growth factor beta receptor 3 [Source:HGNC Symbol;Acc:HGNC:11774]	2842	-4.71	6.0934e-06	71.27	373.39
AL078645.1	ENSG00000230470.1	sense_intronic		423	-4.65	0.000768335	1.13	6.46
FGFBP2	ENSG00000137441.7	protein_coding	fibroblast growth factor binding protein 2 [Source:HGNC Symbol;Acc:HGNC:29451]	807	-4.57	0.000398314	23.61	128.85
ZNF703	ENSG00000183779.6	protein_coding	zinc finger protein 703 [Source:HGNC Symbol;Acc:HGNC:25883]	3349	-4.52	3.5931e-06	19.12	95.24
CCDC68	ENSG00000166510.13	protein_coding	coiled-coil domain containing 68 [Source:HGNC Symbol;Acc:HGNC:24350]	1996	-4.5	0.0476383	4.48	23.87
FASLG	ENSG00000117560.7	protein_coding	Fas ligand [Source:HGNC Symbol;Acc:HGNC:11936]	1402	-4.45	0.000269565	12.78	66.85
ARHGEF10L	ENSG00000074964.16	protein_coding	Rho guanine nucleotide exchange factor 10 like [Source:HGNC Symbol;Acc:HGNC:25540]	2633	-4.43	5.0515e-06	71.74	351.16
MCOLN3	ENSG00000055732.12	protein_coding	mucolipin 3 [Source:HGNC Symbol;Acc:HGNC:13358]	2534	-4.29	0.00481449	1.18	6.91
EOMES	ENSG00000163508.12	protein_coding	eomesodermin [Source:HGNC Symbol;Acc:HGNC:3372]	2765	-4.25	2.54334e-05	31.86	152.25
ADAMTS5	ENSG00000154736.5	protein_coding	ADAM metallopeptidase with thrombospondin type 1 motif 5 [Source:HGNC Symbol;Acc:HGNC:221]	9056	-4.25	0.0121319	1.65	10.83
TPPP3	ENSG00000159713.10	protein_coding	tubulin polymerization promoting protein family member 3 [Source:HGNC Symbol;Acc:HGNC:24162]	1212	-4.19	0.000909388	7.88	40.38
RNF165	ENSG00000141622.13	protein_coding	ring finger protein 165 [Source:HGNC Symbol;Acc:HGNC:31696]	3359	-4.16	6.253e-07	10.99	49.4
TRDJ1	ENSG00000211825.1	TR_J_gene	T cell receptor delta joining 1 [Source:HGNC Symbol;Acc:HGNC:12257]	51	-4.14	0.000987513	1.57	7.77
PRSS23	ENSG00000150687.11	protein_coding	serine protease 23 [Source:HGNC Symbol;Acc:HGNC:14370]	1852	-4.14	0.000178619	9.81	46.42
RFPL2	ENSG00000128253.13	protein_coding	ret finger protein like 2 [Source:HGNC Symbol;Acc:HGNC:9979]	1524	-4.13	0.00247998	2.43	13.42
ZNF683	ENSG00000176083.17	protein_coding	zinc finger protein 683 [Source:HGNC Symbol;Acc:HGNC:28495]	1095	-4.12	0.00134934	7.11	36.28
SCD5	ENSG00000145284.11	protein_coding	stearoyl-CoA desaturase 5 [Source:HGNC Symbol;Acc:HGNC:21088]	2548	-4.1	0.00154565	3.72	18.83
NRG1	ENSG00000157168.18	protein_coding	neuregulin 1 [Source:HGNC Symbol;Acc:HGNC:7997]	1523	-4.07	0.00171427	34.71	176.12
CCR5	ENSG00000160791.13	protein_coding	C-C motif chemokine receptor 5 (gene/pseudogene) [Source:HGNC Symbol;Acc:HGNC:1606]	2371	-3.99	7.558e-05	87.8	396.79
TIFAB	ENSG00000255833.1	protein_coding	TIFA inhibitor [Source:HGNC Symbol;Acc:HGNC:34024]	5923	-3.94	0.00122189	2.58	12.56
UPK3A	ENSG00000100373.9	protein_coding	uroplakin 3A [Source:HGNC Symbol;Acc:HGNC:12580]	839	-3.94	9.66098e-05	2.81	13.05
BOK	ENSG00000176720.5	protein_coding	BOK, BCL2 family apoptosis regulator [Source:HGNC Symbol;Acc:HGNC:1087]	1420	-3.91	0.000539023	2.15	9.88
NKX6-3	ENSG00000165066.12	protein_coding	NK6 homeobox 3 [Source:HGNC Symbol;Acc:HGNC:26328]	1518	-3.84	0.0149912	0.88	5.5
NRXN1	ENSG00000179915.22	protein_coding	neurexin 1 [Source:HGNC Symbol;Acc:HGNC:8008]	1892	-3.78	0.00339903	5.91	28.49
CMKLR1	ENSG00000174600.13	protein_coding	chemerin chemokine-like receptor 1 [Source:HGNC Symbol;Acc:HGNC:2121]	2560	-3.78	6.253e-07	79.46	321.95
AL008723.1	ENSG00000224050.1	lincRNA		590	-3.75	0.00269399	1.88	8.89
DAGLA	ENSG00000134780.9	protein_coding	diacylglycerol lipase alpha [Source:HGNC Symbol;Acc:HGNC:1165]	5728	-3.74	6.253e-07	12.39	49.71
CLDN23	ENSG00000253958.1	protein_coding	claudin 23 [Source:HGNC Symbol;Acc:HGNC:17591]	2169	-3.73	9.9777e-06	2.79	11.09
PLA2G7	ENSG00000146070.16	protein_coding	phospholipase A2 group VII [Source:HGNC Symbol;Acc:HGNC:9040]	1814	-3.72	0.000420557	15.14	65.48
TBX21	ENSG00000073861.2	protein_coding	T-box 21 [Source:HGNC Symbol;Acc:HGNC:11599]	1645	-3.72	0.000255848	84.23	360.25
ADGRD1	ENSG00000111452.12	protein_coding	adhesion G protein-coupled receptor D1 [Source:HGNC Symbol;Acc:HGNC:19893]	2129	-3.72	0.00177588	17.47	80.29
LGR6	ENSG00000133067.17	protein_coding	leucine rich repeat containing G protein-coupled receptor 6 [Source:HGNC Symbol;Acc:HGNC:19719]	1938	-3.67	0.00337344	5.97	27.58
KRT7	ENSG00000135480.15	protein_coding	keratin 7 [Source:HGNC Symbol;Acc:HGNC:6445]	602	-3.66	0.0142602	1.11	6.57
PPP2R2B	ENSG00000156475.18	protein_coding	protein phosphatase 2 regulatory subunit Bbeta [Source:HGNC Symbol;Acc:HGNC:9305]	1704	-3.64	0.000290524	12.47	52.18
AC034238.1	ENSG00000240535.8	processed_transcript		774	-3.64	0.00111541	1.92	8.68
TRDJ2	ENSG00000211827.1	TR_J_gene	T cell receptor delta joining 2 [Source:HGNC Symbol;Acc:HGNC:12258]	54	-3.59	0.00399379	1.63	7.37
IL12RB2	ENSG00000081985.10	protein_coding	interleukin 12 receptor subunit beta 2 [Source:HGNC Symbol;Acc:HGNC:5972]	2569	-3.54	0.000584443	33.72	139.54
GZMK	ENSG00000113088.5	protein_coding	granzyme K [Source:HGNC Symbol;Acc:HGNC:4711]	906	-3.53	0.00106651	38.08	160.57
SPRED1	ENSG00000166068.12	protein_coding	sprouty related EVH1 domain containing 1 [Source:HGNC Symbol;Acc:HGNC:20249]	3161	-3.49	1.01575e-05	31.59	120.82
ADGRV1	ENSG00000164199.17	protein_coding	adhesion G protein-coupled receptor V1 [Source:HGNC Symbol;Acc:HGNC:17416]	3482	-3.49	0.00223879	1.62	7.28
CLIC3	ENSG00000169583.12	protein_coding	chloride intracellular channel 3 [Source:HGNC Symbol;Acc:HGNC:2064]	848	-3.48	0.000800204	11.88	48.63
SLC4A3	ENSG00000114923.16	protein_coding	solute carrier family 4 member 3 [Source:HGNC Symbol;Acc:HGNC:11029]	2764	-3.48	0.00441482	2.18	9.82
AC100803.2	ENSG00000261655.1	sense_overlapping		1963	-3.45	0.00417089	2.21	9.84
NCAM1	ENSG00000149294.16	protein_coding	neural cell adhesion molecule 1 [Source:HGNC Symbol;Acc:HGNC:7656]	2153	-3.43	4.22359e-05	29.6	112.43
SLC5A4-AS1	ENSG00000242082.1	antisense	SLC5A4 antisense RNA 1 [Source:HGNC Symbol;Acc:HGNC:53163]	876	-3.43	0.00317592	2.7	11.79
AP000757.1	ENSG00000254528.7	antisense		857	-3.42	0.00225222	2.11	9.01
RDM1	ENSG00000278023.5	protein_coding	RAD52 motif containing 1 [Source:HGNC Symbol;Acc:HGNC:19950]	767	-3.38	0.0120137	1.67	8.43
JAKMIP1	ENSG00000152969.18	protein_coding	janus kinase and microtubule interacting protein 1 [Source:HGNC Symbol;Acc:HGNC:26460]	2149	-3.38	0.000313892	19.15	74.23
LYNX1	ENSG00000180155.19	protein_coding	Ly6/neurotoxin 1 [Source:HGNC Symbol;Acc:HGNC:29604]	1924	-3.37	3.68104e-05	7.38	28.09
FCER1A	ENSG00000179639.10	protein_coding	Fc fragment of IgE receptor Ia [Source:HGNC Symbol;Acc:HGNC:3609]	965	-3.36	0.0129024	9.6	47.86
CD209	ENSG00000090659.17	protein_coding	CD209 molecule [Source:HGNC Symbol;Acc:HGNC:1641]	1382	-3.35	0.00154565	3.16	13
TRGV8	ENSG00000211696.2	TR_V_gene	T cell receptor gamma variable 8 [Source:HGNC Symbol;Acc:HGNC:12294]	468	-3.34	0.000141298	5.36	20.25
CLEC10A	ENSG00000132514.13	protein_coding	C-type lectin domain containing 10A [Source:HGNC Symbol;Acc:HGNC:16916]	1337	-3.31	1.82916e-05	29.94	108.91
CXCR6	ENSG00000172215.5	protein_coding	C-X-C motif chemokine receptor 6 [Source:HGNC Symbol;Acc:HGNC:16647]	2048	-3.31	0.0047258	25.53	92.9
WDR86-AS1	ENSG00000243836.5	processed_transcript	WDR86 antisense RNA 1 [Source:HGNC Symbol;Acc:HGNC:41186]	591	-3.29	0.00051112	6.17	24.04
SERPINI2	ENSG00000114204.14	protein_coding	serpin family I member 2 [Source:HGNC Symbol;Acc:HGNC:8945]	1185	-3.29	0.000105655	6.62	24.79
LZTS1	ENSG00000061337.15	protein_coding	leucine zipper tumor suppressor 1 [Source:HGNC Symbol;Acc:HGNC:13861]	3252	-3.28	0.00327222	1.25	5.08
FCRL6	ENSG00000181036.13	protein_coding	Fc receptor like 6 [Source:HGNC Symbol;Acc:HGNC:31910]	1167	-3.27	0.0011061	26.36	101.6
IL2RB	ENSG00000100385.13	protein_coding	interleukin 2 receptor subunit beta [Source:HGNC Symbol;Acc:HGNC:6009]	1100	-3.26	7.558e-05	219.2	795.97
LINC02084	ENSG00000272282.1	lincRNA	long intergenic non-protein coding RNA 2084 [Source:HGNC Symbol;Acc:HGNC:52934]	1096	-3.26	0.00156431	2.64	10.51
RN7SL653P	ENSG00000239794.3	misc_RNA	RNA, 7SL, cytoplasmic 653, pseudogene [Source:HGNC Symbol;Acc:HGNC:46669]	293	-3.26	0.00475673	1.68	6.85
EPHB2	ENSG00000133216.16	protein_coding	EPH receptor B2 [Source:HGNC Symbol;Acc:HGNC:3393]	3559	-3.24	0.00240945	18.06	71.43
MSR1	ENSG00000038945.14	protein_coding	macrophage scavenger receptor 1 [Source:HGNC Symbol;Acc:HGNC:7376]	1157	-3.23	0.00130739	63.97	245.32
KIF21A	ENSG00000139116.18	protein_coding	kinesin family member 21A [Source:HGNC Symbol;Acc:HGNC:19349]	3173	-3.22	0.000255963	22.19	80.92
AL024509.1	ENSG00000213972.3	processed_pseudogene		927	-3.18	0.00164434	1.72	6.73
HLA-DQA2	ENSG00000237541.3	protein_coding	major histocompatibility complex, class II, DQ alpha 2 [Source:HGNC Symbol;Acc:HGNC:4943]	1524	-3.18	0.0140055	17.66	82.85
DST	ENSG00000151914.19	protein_coding	dystonin [Source:HGNC Symbol;Acc:HGNC:1090]	4442	-3.17	2.1601e-06	84.75	287.24
PRF1	ENSG00000180644.7	protein_coding	perforin 1 [Source:HGNC Symbol;Acc:HGNC:9360]	1657	-3.16	0.000751339	452.42	1661.52
S1PR5	ENSG00000180739.13	protein_coding	sphingosine-1-phosphate receptor 5 [Source:HGNC Symbol;Acc:HGNC:14299]	1699	-3.16	0.00159104	33.74	126.68
FFAR4	ENSG00000186188.10	protein_coding	free fatty acid receptor 4 [Source:HGNC Symbol;Acc:HGNC:19061]	2800	-3.15	0.00206636	1.59	6.15
AATBC	ENSG00000215458.8	antisense	apoptosis associated transcript in bladder cancer [Source:HGNC Symbol;Acc:HGNC:51526]	2473	-3.15	9.9777e-06	169.36	578.27
KLRF1	ENSG00000150045.11	protein_coding	killer cell lectin like receptor F1 [Source:HGNC Symbol;Acc:HGNC:13342]	924	-3.14	0.000174982	38.19	133.8
WBP1LP1	ENSG00000243661.1	processed_pseudogene	WW domain binding protein 1-like pseudogene 1 [Source:HGNC Symbol;Acc:HGNC:43948]	896	-3.14	0.000764184	1.92	7.01
FEZ1	ENSG00000149557.12	protein_coding	fasciculation and elongation protein zeta 1 [Source:HGNC Symbol;Acc:HGNC:3659]	888	-3.13	0.00192266	2.47	9.15
AL354822.1	ENSG00000278384.1	protein_coding		3027	-3.12	0.00893298	13.11	55.84
ADGRG1	ENSG00000205336.11	protein_coding	adhesion G protein-coupled receptor G1 [Source:HGNC Symbol;Acc:HGNC:4512]	1015	-3.1	0.0014428	94.27	345.64
NCEH1	ENSG00000144959.9	protein_coding	neutral cholesterol ester hydrolase 1 [Source:HGNC Symbol;Acc:HGNC:29260]	2529	-3.09	0.000249927	101.39	323.66
RYR1	ENSG00000196218.12	protein_coding	ryanodine receptor 1 [Source:HGNC Symbol;Acc:HGNC:10483]	4258	-3.08	2.53e-08	15.19	49.48
PACSIN1	ENSG00000124507.10	protein_coding	protein kinase C and casein kinase substrate in neurons 1 [Source:HGNC Symbol;Acc:HGNC:8570]	2736	-3.07	0.00599107	11.35	45.18
KLRC1	ENSG00000134545.13	protein_coding	killer cell lectin like receptor C1 [Source:HGNC Symbol;Acc:HGNC:6374]	1217	-3.04	0.00172644	28.47	102.66
GPR162	ENSG00000250510.7	protein_coding	G protein-coupled receptor 162 [Source:HGNC Symbol;Acc:HGNC:16693]	1371	-3.01	3.03637e-05	48.57	159.33
MCF2L2	ENSG00000053524.12	protein_coding	MCF.2 cell line derived transforming sequence-like 2 [Source:HGNC Symbol;Acc:HGNC:30319]	2732	-2.98	1.1584e-05	19.97	64.41
NEFL	ENSG00000277586.2	protein_coding	neurofilament light [Source:HGNC Symbol;Acc:HGNC:7739]	2666	-2.98	0.0101248	1.47	5.95
CX3CR1	ENSG00000168329.13	protein_coding	C-X3-C motif chemokine receptor 1 [Source:HGNC Symbol;Acc:HGNC:2558]	2331	-2.97	0.00123893	436.42	1514.54
NEURL1	ENSG00000107954.10	protein_coding	neuralized E3 ubiquitin protein ligase 1 [Source:HGNC Symbol;Acc:HGNC:7761]	1534	-2.97	0.000566273	26.29	89.21
SMIM35	ENSG00000255274.9	protein_coding	small integral membrane protein 35 [Source:HGNC Symbol;Acc:HGNC:44179]	1079	-2.96	0.000359477	5.4	18.06
ST18	ENSG00000147488.11	protein_coding	ST18, C2H2C-type zinc finger [Source:HGNC Symbol;Acc:HGNC:18695]	1541	-2.95	0.0141613	1.79	7.78
TRDJ4	ENSG00000211826.1	TR_J_gene	T cell receptor delta joining 4 [Source:HGNC Symbol;Acc:HGNC:12260]	48	-2.94	0.0118083	1.58	6.42
SLC37A2	ENSG00000134955.11	protein_coding	solute carrier family 37 member 2 [Source:HGNC Symbol;Acc:HGNC:20644]	2385	-2.94	1.65121e-05	161.02	513.02
CARMIL3	ENSG00000186648.14	protein_coding	capping protein regulator and myosin 1 linker 3 [Source:HGNC Symbol;Acc:HGNC:20272]	3036	-2.94	0.00144941	12.89	44.54
MYCL	ENSG00000116990.10	protein_coding	MYCL proto-oncogene, bHLH transcription factor [Source:HGNC Symbol;Acc:HGNC:7555]	1828	-2.94	0.000313892	67.28	222.19
LAMA2	ENSG00000196569.12	protein_coding	laminin subunit alpha 2 [Source:HGNC Symbol;Acc:HGNC:6482]	4398	-2.93	0.00563204	2.53	9.36
RN7SL271P	ENSG00000239250.3	misc_RNA	RNA, 7SL, cytoplasmic 271, pseudogene [Source:HGNC Symbol;Acc:HGNC:46287]	295	-2.92	0.00439647	7.26	26.1
CACNA2D3	ENSG00000157445.14	protein_coding	calcium voltage-gated channel auxiliary subunit alpha2delta 3 [Source:HGNC Symbol;Acc:HGNC:15460]	2307	-2.92	0.00199094	12.47	43.11
CSF1R	ENSG00000182578.13	protein_coding	colony stimulating factor 1 receptor [Source:HGNC Symbol;Acc:HGNC:2433]	1506	-2.92	3.57991e-05	678.22	2155.1
SULF2	ENSG00000196562.14	protein_coding	sulfatase 2 [Source:HGNC Symbol;Acc:HGNC:20392]	1728	-2.91	0.00066679	487.03	1620.77
SDC3	ENSG00000162512.15	protein_coding	syndecan 3 [Source:HGNC Symbol;Acc:HGNC:10660]	2229	-2.91	0.000145537	29.79	96.12
ARG2	ENSG00000081181.7	protein_coding	arginase 2 [Source:HGNC Symbol;Acc:HGNC:664]	991	-2.9	0.0402842	40.7	130.77
CDKN1C	ENSG00000129757.13	protein_coding	cyclin dependent kinase inhibitor 1C [Source:HGNC Symbol;Acc:HGNC:1786]	1425	-2.9	0.00241299	28.09	97.43
FXYD2	ENSG00000137731.13	protein_coding	FXYD domain containing ion transport regulator 2 [Source:HGNC Symbol;Acc:HGNC:4026]	1015	-2.89	0.0010092	2.73	9.21
NAV3	ENSG00000067798.15	protein_coding	neuron navigator 3 [Source:HGNC Symbol;Acc:HGNC:15998]	2687	-2.89	0.0068741	7.64	28.32
AL645608.8	ENSG00000272512.1	lincRNA		2086	-2.89	0.0116498	1.37	5.33
PYHIN1	ENSG00000163564.14	protein_coding	pyrin and HIN domain family member 1 [Source:HGNC Symbol;Acc:HGNC:28894]	1513	-2.88	0.000224531	116.6	374.05
ACE	ENSG00000159640.15	protein_coding	angiotensin I converting enzyme [Source:HGNC Symbol;Acc:HGNC:2707]	1552	-2.87	0.000313892	5.66	18.17
LGALS2	ENSG00000100079.6	protein_coding	galectin 2 [Source:HGNC Symbol;Acc:HGNC:6562]	498	-2.85	0.0209321	20.7	93.55
AL121894.2	ENSG00000270001.1	lincRNA		491	-2.85	0.000574254	3.47	11.32
MS4A14	ENSG00000166928.10	protein_coding	membrane spanning 4-domains A14 [Source:HGNC Symbol;Acc:HGNC:30706]	2270	-2.84	0.000313892	122.17	388.73
TTYH2	ENSG00000141540.10	protein_coding	tweety family member 2 [Source:HGNC Symbol;Acc:HGNC:13877]	1416	-2.84	6.0934e-06	87.19	264.52
HLA-DPA1	ENSG00000231389.7	protein_coding	major histocompatibility complex, class II, DP alpha 1 [Source:HGNC Symbol;Acc:HGNC:4938]	1489	-2.83	2.959e-07	519.42	1547.8
FOLR2	ENSG00000165457.13	protein_coding	folate receptor beta [Source:HGNC Symbol;Acc:HGNC:3793]	822	-2.82	0.000405784	5.01	16.13
AC123912.4	ENSG00000268555.1	lincRNA		1178	-2.82	0.00402156	140.33	484.41
CD86	ENSG00000114013.15	protein_coding	CD86 molecule [Source:HGNC Symbol;Acc:HGNC:1705]	1395	-2.82	1.94654e-05	144.85	440.51
EPS8	ENSG00000151491.13	protein_coding	epidermal growth factor receptor pathway substrate 8 [Source:HGNC Symbol;Acc:HGNC:3420]	2296	-2.81	0.000700596	15.63	50.54
WDR49	ENSG00000174776.10	protein_coding	WD repeat domain 49 [Source:HGNC Symbol;Acc:HGNC:26587]	1345	-2.81	3.2283e-06	33.36	100.34
AC097504.2	ENSG00000272632.1	lincRNA		454	-2.81	0.00261507	10.42	35.12
AC104809.2	ENSG00000233392.5	processed_transcript		1221	-2.81	0.0131313	16.88	65.78
ARPIN	ENSG00000242498.7	protein_coding	actin related protein 2/3 complex inhibitor [Source:HGNC Symbol;Acc:HGNC:28782]	3478	-2.8	0.00134736	70.79	229.83
ST3GAL5-AS1	ENSG00000232504.4	lincRNA	ST3GAL5 antisense RNA 1 (head to head) [Source:HGNC Symbol;Acc:HGNC:51129]	783	-2.8	0.000849884	5.29	17.37
XCL2	ENSG00000143185.3	protein_coding	X-C motif chemokine ligand 2 [Source:HGNC Symbol;Acc:HGNC:10646]	565	-2.79	0.00240488	3.48	11.6
AC105233.5	ENSG00000284606.1	processed_transcript		3542	-2.79	0.00382376	3.5	12.08
SH2D1B	ENSG00000198574.5	protein_coding	SH2 domain containing 1B [Source:HGNC Symbol;Acc:HGNC:30416]	1552	-2.78	0.000355927	34.64	107.53
LINC02458	ENSG00000246363.2	lincRNA	long intergenic non-protein coding RNA 2458 [Source:HGNC Symbol;Acc:HGNC:53394]	2941	-2.77	0.0117823	2.32	8.68
HTR7	ENSG00000148680.15	protein_coding	5-hydroxytryptamine receptor 7 [Source:HGNC Symbol;Acc:HGNC:5302]	3062	-2.76	0.00260504	2.5	8.41
TTC39C-AS1	ENSG00000264745.1	antisense	TTC39C antisense RNA 1 [Source:HGNC Symbol;Acc:HGNC:51321]	817	-2.76	0.00430734	2.01	6.6
AC015849.5	ENSG00000270977.1	lincRNA		2927	-2.75	0.021032	2.41	10.49
CD4	ENSG00000010610.9	protein_coding	CD4 molecule [Source:HGNC Symbol;Acc:HGNC:1678]	1038	-2.75	6.253e-07	497.7	1444.71
CHN2	ENSG00000106069.22	protein_coding	chimerin 2 [Source:HGNC Symbol;Acc:HGNC:1944]	1062	-2.75	5.67914e-05	71.75	214.7
CPVL	ENSG00000106066.14	protein_coding	carboxypeptidase, vitellogenic like [Source:HGNC Symbol;Acc:HGNC:14399]	963	-2.74	0.000269565	434.93	1323.78
RPS3AP34	ENSG00000242607.1	processed_pseudogene	ribosomal protein S3a pseudogene 34 [Source:HGNC Symbol;Acc:HGNC:36293]	781	-2.74	0.0018155	5.29	16.97
ARHGAP22	ENSG00000128805.14	protein_coding	Rho GTPase activating protein 22 [Source:HGNC Symbol;Acc:HGNC:30320]	1566	-2.73	0.000762399	12.02	37.35
AL365475.1	ENSG00000261208.1	processed_pseudogene		1949	-2.72	0.00107686	10.52	32.83
ZBTB20-AS1	ENSG00000241560.5	antisense	ZBTB20 antisense RNA 1 [Source:HGNC Symbol;Acc:HGNC:40640]	778	-2.72	0.012906	1.4	5.17
XCL1	ENSG00000143184.4	protein_coding	X-C motif chemokine ligand 1 [Source:HGNC Symbol;Acc:HGNC:10645]	1367	-2.72	0.00485532	1.75	5.83
TMEM200A	ENSG00000164484.11	protein_coding	transmembrane protein 200A [Source:HGNC Symbol;Acc:HGNC:21075]	3586	-2.72	0.00122656	3.63	11.24
TBC1D12	ENSG00000108239.8	protein_coding	TBC1 domain family member 12 [Source:HGNC Symbol;Acc:HGNC:29082]	2677	-2.7	8.2415e-06	47.38	137.08
IQCD	ENSG00000166578.9	protein_coding	IQ motif containing D [Source:HGNC Symbol;Acc:HGNC:25168]	1638	-2.7	0.00286064	2.45	8.03
C1orf127	ENSG00000175262.14	protein_coding	chromosome 1 open reading frame 127 [Source:HGNC Symbol;Acc:HGNC:26730]	2020	-2.69	0.00425952	1.71	5.82
ENPP3	ENSG00000154269.14	protein_coding	ectonucleotide pyrophosphatase/phosphodiesterase 3 [Source:HGNC Symbol;Acc:HGNC:3358]	1846	-2.69	0.00836233	4.94	17.03
DTHD1	ENSG00000197057.9	protein_coding	death domain containing 1 [Source:HGNC Symbol;Acc:HGNC:37261]	2701	-2.68	0.000749808	37.98	115.29
TLR7	ENSG00000196664.4	protein_coding	toll like receptor 7 [Source:HGNC Symbol;Acc:HGNC:15631]	2655	-2.68	2.7934e-06	119.92	340.3
PI4K2A	ENSG00000155252.13	protein_coding	phosphatidylinositol 4-kinase type 2 alpha [Source:HGNC Symbol;Acc:HGNC:30031]	4189	-2.68	0.00679546	86.6	240.24
NMUR1	ENSG00000171596.6	protein_coding	neuromedin U receptor 1 [Source:HGNC Symbol;Acc:HGNC:4518]	3298	-2.67	0.00225301	16	50.15
SLC4A4	ENSG00000080493.15	protein_coding	solute carrier family 4 member 4 [Source:HGNC Symbol;Acc:HGNC:11030]	3846	-2.67	0.00226159	7.66	24.08
NANOGP4	ENSG00000237065.2	transcribed_processed_pseudogene	Nanog homeobox pseudogene 4 [Source:HGNC Symbol;Acc:HGNC:23102]	913	-2.67	9.9777e-06	24.49	70.13
MECOM	ENSG00000085276.17	protein_coding	MDS1 and EVI1 complex locus [Source:HGNC Symbol;Acc:HGNC:3498]	2249	-2.66	0.0158263	3.59	13.56
TGFBI	ENSG00000120708.16	protein_coding	transforming growth factor beta induced [Source:HGNC Symbol;Acc:HGNC:11771]	1460	-2.65	0.00317596	483.61	1537.46
CYP2S1	ENSG00000167600.13	protein_coding	cytochrome P450 family 2 subfamily S member 1 [Source:HGNC Symbol;Acc:HGNC:15654]	1115	-2.65	0.00475438	13.19	42.63
CAPN12	ENSG00000182472.8	protein_coding	calpain 12 [Source:HGNC Symbol;Acc:HGNC:13249]	1298	-2.65	0.00308672	27.7	87.85
DNAI2	ENSG00000171595.13	protein_coding	dynein axonemal intermediate chain 2 [Source:HGNC Symbol;Acc:HGNC:18744]	2023	-2.65	0.00883677	1.68	5.76
ARVCF	ENSG00000099889.13	protein_coding	ARVCF, delta catenin family member [Source:HGNC Symbol;Acc:HGNC:728]	1790	-2.64	4.85011e-05	17.45	49.8
AP005482.1	ENSG00000260302.2	lincRNA		1301	-2.64	0.0016148	6.17	18.78
FGD6	ENSG00000180263.13	protein_coding	FYVE, RhoGEF and PH domain containing 6 [Source:HGNC Symbol;Acc:HGNC:21740]	3136	-2.63	6.253e-07	110.25	304.11
LRRC75A	ENSG00000181350.11	protein_coding	leucine rich repeat containing 75A [Source:HGNC Symbol;Acc:HGNC:32403]	2401	-2.62	0.00074476	45.74	135.6
RORA	ENSG00000069667.15	protein_coding	RAR related orphan receptor A [Source:HGNC Symbol;Acc:HGNC:10258]	1802	-2.61	0.000313892	410	1184.43
AC007342.9	ENSG00000280027.1	TEC		1385	-2.6	0.00728337	22.73	74.12
AC069209.1	ENSG00000274029.1	lincRNA		651	-2.59	0.00176519	2.43	7.66
PDCD1	ENSG00000188389.10	protein_coding	programmed cell death 1 [Source:HGNC Symbol;Acc:HGNC:8760]	1166	-2.59	0.00490938	17.23	54.42
AC100786.1	ENSG00000246731.2	antisense		1208	-2.58	3.2283e-06	22.91	63.05
WNT2B	ENSG00000134245.17	protein_coding	Wnt family member 2B [Source:HGNC Symbol;Acc:HGNC:12781]	4534	-2.57	0.000664032	3.91	11.8
OAF	ENSG00000184232.8	protein_coding	out at first homolog [Source:HGNC Symbol;Acc:HGNC:28752]	1330	-2.56	7.1523e-06	51.08	139.63
GNLY	ENSG00000115523.16	protein_coding	granulysin [Source:HGNC Symbol;Acc:HGNC:4414]	901	-2.56	0.00279086	348.34	1046.67
AGAP1	ENSG00000157985.18	protein_coding	ArfGAP with GTPase domain, ankyrin repeat and PH domain 1 [Source:HGNC Symbol;Acc:HGNC:16922]	3843	-2.55	0.0058421	15.09	47.19
TRAJ45	ENSG00000211844.1	TR_J_gene	T cell receptor alpha joining 45 [Source:HGNC Symbol;Acc:HGNC:12076]	66	-2.55	0.00669852	5.31	17.07
NR4A1	ENSG00000123358.19	protein_coding	nuclear receptor subfamily 4 group A member 1 [Source:HGNC Symbol;Acc:HGNC:7980]	1470	-2.54	0.00171007	19.32	56.95
HFE	ENSG00000010704.18	protein_coding	hemochromatosis [Source:HGNC Symbol;Acc:HGNC:4886]	1398	-2.54	6.5825e-06	33.49	90.34
AC006033.2	ENSG00000272908.1	lincRNA		1968	-2.54	0.000751339	18.42	52.54
AC068587.4	ENSG00000283674.2	processed_transcript		2930	-2.54	0.00172644	18.74	54.84
CPED1	ENSG00000106034.17	protein_coding	cadherin like and PC-esterase domain containing 1 [Source:HGNC Symbol;Acc:HGNC:26159]	1798	-2.53	0.000631473	50.91	144.6
ABI3	ENSG00000108798.8	protein_coding	ABI family member 3 [Source:HGNC Symbol;Acc:HGNC:29859]	1376	-2.53	4.7587e-06	191.42	512.44
ZC2HC1A	ENSG00000104427.11	protein_coding	zinc finger C2HC-type containing 1A [Source:HGNC Symbol;Acc:HGNC:24277]	1370	-2.52	0.000164293	32.15	88.61
COPZ2	ENSG00000005243.9	protein_coding	coatomer protein complex subunit zeta 2 [Source:HGNC Symbol;Acc:HGNC:19356]	599	-2.52	0.000539023	2.68	7.54
ZDHHC1	ENSG00000159714.10	protein_coding	zinc finger DHHC-type containing 1 [Source:HGNC Symbol;Acc:HGNC:17916]	1072	-2.5	0.0031996	4.89	14.56
PLXNB2	ENSG00000196576.14	protein_coding	plexin B2 [Source:HGNC Symbol;Acc:HGNC:9104]	2237	-2.5	7.18672e-05	1081.21	2923.21
LEXM	ENSG00000162398.11	protein_coding	lymphocyte expansion molecule [Source:HGNC Symbol;Acc:HGNC:26854]	1714	-2.5	0.00350457	3.46	10.32
COPS8P2	ENSG00000214552.4	processed_pseudogene	COP9 signalosome subunit 8 pseudogene 2 [Source:HGNC Symbol;Acc:HGNC:45270]	627	-2.5	0.0121112	1.67	5.59
KCNC3	ENSG00000131398.13	protein_coding	potassium voltage-gated channel subfamily C member 3 [Source:HGNC Symbol;Acc:HGNC:6235]	3990	-2.5	0.000342228	54.05	149.18
TRGV7	ENSG00000249978.1	TR_V_pseudogene	T cell receptor gamma variable 7 (pseudogene) [Source:HGNC Symbol;Acc:HGNC:12293]	353	-2.49	0.000309026	8.07	21.99
PRRG1	ENSG00000130962.17	protein_coding	proline rich and Gla domain 1 [Source:HGNC Symbol;Acc:HGNC:9469]	2485	-2.49	0.0121917	3.21	10.45
PCDH12	ENSG00000113555.5	protein_coding	protocadherin 12 [Source:HGNC Symbol;Acc:HGNC:8657]	2534	-2.49	0.00486859	5.78	17.62
RPL7AP64	ENSG00000213876.4	processed_pseudogene	ribosomal protein L7a pseudogene 64 [Source:HGNC Symbol;Acc:HGNC:35821]	663	-2.48	0.00303746	28.11	81.94
HDX	ENSG00000165259.13	protein_coding	highly divergent homeobox [Source:HGNC Symbol;Acc:HGNC:26411]	3044	-2.48	2.38098e-05	16.17	43.09
MCOLN2	ENSG00000153898.12	protein_coding	mucolipin 2 [Source:HGNC Symbol;Acc:HGNC:13357]	1646	-2.48	0.00135333	41.25	116.21
TIGIT	ENSG00000181847.11	protein_coding	T cell immunoreceptor with Ig and ITIM domains [Source:HGNC Symbol;Acc:HGNC:26838]	1685	-2.47	0.000886755	43.11	119.76
MYRF	ENSG00000124920.13	protein_coding	myelin regulatory factor [Source:HGNC Symbol;Acc:HGNC:1181]	2750	-2.47	0.0073712	6.22	19.16
ZNF385A	ENSG00000161642.17	protein_coding	zinc finger protein 385A [Source:HGNC Symbol;Acc:HGNC:17521]	1378	-2.47	1.5852e-05	249.51	656.2
SGSM1	ENSG00000167037.18	protein_coding	small G protein signaling modulator 1 [Source:HGNC Symbol;Acc:HGNC:29410]	4388	-2.46	0.00264029	7.91	22.5
C4orf50	ENSG00000181215.14	protein_coding	chromosome 4 open reading frame 50 [Source:HGNC Symbol;Acc:HGNC:33766]	8452	-2.45	0.00314108	3.72	10.97
MATK	ENSG00000007264.14	protein_coding	megakaryocyte-associated tyrosine kinase [Source:HGNC Symbol;Acc:HGNC:6906]	1089	-2.45	0.00156431	62.11	173.37
AC104561.2	ENSG00000253483.1	processed_pseudogene		519	-2.45	0.0125742	4.03	13.37
MS4A7	ENSG00000166927.12	protein_coding	membrane spanning 4-domains A7 [Source:HGNC Symbol;Acc:HGNC:13378]	1004	-2.45	0.00153213	537.59	1497.96
SLC46A2	ENSG00000119457.7	protein_coding	solute carrier family 46 member 2 [Source:HGNC Symbol;Acc:HGNC:16055]	2196	-2.44	0.00415588	53.54	155.11
ADGRB2	ENSG00000121753.12	protein_coding	adhesion G protein-coupled receptor B2 [Source:HGNC Symbol;Acc:HGNC:944]	3126	-2.44	0.00805207	2.66	8.11
NOV	ENSG00000136999.4	protein_coding	nephroblastoma overexpressed [Source:HGNC Symbol;Acc:HGNC:7885]	1533	-2.44	0.0309845	6.39	26.97
PTGDR	ENSG00000168229.3	protein_coding	prostaglandin D2 receptor [Source:HGNC Symbol;Acc:HGNC:9591]	2079	-2.44	0.000399809	46.62	125.15
GCNT2	ENSG00000111846.17	protein_coding	glucosaminyl (N-acetyl) transferase 2, I-branching enzyme (I blood group) [Source:HGNC Symbol;Acc:HGNC:4204]	1682	-2.43	0.000194501	150.03	397.01
LINC01871	ENSG00000235576.1	lincRNA	long intergenic non-protein coding RNA 1871 [Source:HGNC Symbol;Acc:HGNC:52690]	243	-2.43	0.00534362	8.23	24.14
CCDC65	ENSG00000139537.10	protein_coding	coiled-coil domain containing 65 [Source:HGNC Symbol;Acc:HGNC:29937]	1505	-2.42	0.0032416	6.01	17.3
TNFRSF21	ENSG00000146072.6	protein_coding	TNF receptor superfamily member 21 [Source:HGNC Symbol;Acc:HGNC:13469]	3595	-2.42	0.00135627	6.4	17.36
MPEG1	ENSG00000197629.5	protein_coding	macrophage expressed 1 [Source:HGNC Symbol;Acc:HGNC:29619]	4442	-2.4	9.0099e-06	2858.34	7270.24
MYBL1	ENSG00000185697.16	protein_coding	MYB proto-oncogene like 1 [Source:HGNC Symbol;Acc:HGNC:7547]	2023	-2.4	0.000284111	106.58	279.28
CPOX	ENSG00000080819.6	protein_coding	coproporphyrinogen oxidase [Source:HGNC Symbol;Acc:HGNC:2321]	1160	-2.4	0.0121917	181.5	447.11
AP003716.1	ENSG00000251637.6	lincRNA		1533	-2.39	0.00490161	2.63	7.52
GFRA2	ENSG00000168546.10	protein_coding	GDNF family receptor alpha 2 [Source:HGNC Symbol;Acc:HGNC:4244]	1912	-2.39	0.0145956	3.79	12.16
HEATR9	ENSG00000270379.5	protein_coding	HEAT repeat containing 9 [Source:HGNC Symbol;Acc:HGNC:26548]	1561	-2.38	0.0129592	6.04	18.77
PLBD2	ENSG00000151176.7	protein_coding	phospholipase B domain containing 2 [Source:HGNC Symbol;Acc:HGNC:27283]	2046	-2.38	0.00171007	241.83	596.26
CXCR3	ENSG00000186810.7	protein_coding	C-X-C motif chemokine receptor 3 [Source:HGNC Symbol;Acc:HGNC:4540]	1742	-2.38	0.0100834	28.49	85.58
RPL10P19	ENSG00000233609.3	transcribed_processed_pseudogene	ribosomal protein L10 pseudogene 19 [Source:HGNC Symbol;Acc:HGNC:52350]	562	-2.37	0.0031084	5.43	15.18
C16orf45	ENSG00000166780.10	protein_coding	chromosome 16 open reading frame 45 [Source:HGNC Symbol;Acc:HGNC:19213]	1029	-2.37	0.0154442	4.89	15.76
GPR68	ENSG00000119714.10	protein_coding	G protein-coupled receptor 68 [Source:HGNC Symbol;Acc:HGNC:4519]	1877	-2.37	0.00326052	12.48	34.54
PODN	ENSG00000174348.13	protein_coding	podocan [Source:HGNC Symbol;Acc:HGNC:23174]	2144	-2.37	0.0260469	1.8	6.41
DCBLD1	ENSG00000164465.18	protein_coding	discoidin, CUB and LCCL domain containing 1 [Source:HGNC Symbol;Acc:HGNC:21479]	1117	-2.36	0.000277516	23.08	59.8
LPAL2	ENSG00000213071.11	transcribed_unprocessed_pseudogene	lipoprotein(a) like 2, pseudogene [Source:HGNC Symbol;Acc:HGNC:21210]	1521	-2.36	0.000393752	10.56	27.22
TRAJ49	ENSG00000211840.1	TR_J_gene	T cell receptor alpha joining 49 [Source:HGNC Symbol;Acc:HGNC:12080]	56	-2.35	0.00693966	3	8.72
ST3GAL5	ENSG00000115525.17	protein_coding	ST3 beta-galactoside alpha-2,3-sialyltransferase 5 [Source:HGNC Symbol;Acc:HGNC:10872]	2288	-2.34	6.3731e-06	281.93	697.45
ZNF503	ENSG00000165655.16	protein_coding	zinc finger protein 503 [Source:HGNC Symbol;Acc:HGNC:23589]	3347	-2.34	0.00018138	8.52	21.56
Z98941.1	ENSG00000257053.1	processed_pseudogene		100	-2.33	0.00215642	3.08	8.41
RMDN3	ENSG00000137824.15	protein_coding	regulator of microtubule dynamics 3 [Source:HGNC Symbol;Acc:HGNC:25550]	1401	-2.33	0.00481467	111.49	270.15
ZFHX3	ENSG00000140836.16	protein_coding	zinc finger homeobox 3 [Source:HGNC Symbol;Acc:HGNC:777]	5834	-2.33	0.000212685	273.83	691.58
AL135818.1	ENSG00000258875.5	processed_transcript		1106	-2.32	0.00393162	29.9	81.22
ANO5	ENSG00000171714.10	protein_coding	anoctamin 5 [Source:HGNC Symbol;Acc:HGNC:27337]	3718	-2.32	0.00918732	15.85	45.64
HLA-DPB1	ENSG00000223865.10	protein_coding	major histocompatibility complex, class II, DP beta 1 [Source:HGNC Symbol;Acc:HGNC:4940]	901	-2.32	3.05822e-05	430.49	1065.27
RGS12	ENSG00000159788.19	protein_coding	regulator of G protein signaling 12 [Source:HGNC Symbol;Acc:HGNC:9994]	1714	-2.32	0.000109814	56.43	141.16
FRMPD3	ENSG00000147234.10	protein_coding	FERM and PDZ domain containing 3 [Source:HGNC Symbol;Acc:HGNC:29382]	5590	-2.31	0.0129168	8.79	26.01
HCN2	ENSG00000099822.2	protein_coding	hyperpolarization activated cyclic nucleotide gated potassium and sodium channel 2 [Source:HGNC Symbol;Acc:HGNC:4846]	3408	-2.3	0.0105476	6.53	19.55
KNDC1	ENSG00000171798.17	protein_coding	kinase non-catalytic C-lobe domain containing 1 [Source:HGNC Symbol;Acc:HGNC:29374]	2488	-2.3	0.018105	7.98	24.9
MIR34AHG	ENSG00000228526.7	lincRNA	MIR34A host gene [Source:HGNC Symbol;Acc:HGNC:51913]	2710	-2.27	0.00853093	7.26	20.61
KLRK1	ENSG00000213809.8	protein_coding	killer cell lectin like receptor K1 [Source:HGNC Symbol;Acc:HGNC:18788]	1418	-2.26	0.00482743	32.47	86.54
SAMD3	ENSG00000164483.16	protein_coding	sterile alpha motif domain containing 3 [Source:HGNC Symbol;Acc:HGNC:21574]	1267	-2.26	0.00596765	141.52	381.31
LINC00944	ENSG00000256128.5	lincRNA	long intergenic non-protein coding RNA 944 [Source:HGNC Symbol;Acc:HGNC:48640]	476	-2.26	0.0122447	3.06	8.76
GPR15	ENSG00000154165.4	protein_coding	G protein-coupled receptor 15 [Source:HGNC Symbol;Acc:HGNC:4469]	1252	-2.26	0.00669852	8.42	22.83
DCP1B	ENSG00000151065.13	protein_coding	decapping mRNA 1B [Source:HGNC Symbol;Acc:HGNC:24451]	1475	-2.26	0.00954916	74.42	175.85
AL135818.2	ENSG00000260810.1	lincRNA		705	-2.26	0.00806823	4.99	13.74
EVC2	ENSG00000173040.12	protein_coding	EvC ciliary complex subunit 2 [Source:HGNC Symbol;Acc:HGNC:19747]	4438	-2.26	0.00757836	8.7	24.06
ADA2	ENSG00000093072.15	protein_coding	adenosine deaminase 2 [Source:HGNC Symbol;Acc:HGNC:1839]	2624	-2.26	7.67806e-05	1153.57	2785.83
GGACT	ENSG00000134864.10	protein_coding	gamma-glutamylamine cyclotransferase [Source:HGNC Symbol;Acc:HGNC:25100]	1187	-2.26	0.00109959	10.57	26.76
NEGR1	ENSG00000172260.14	protein_coding	neuronal growth regulator 1 [Source:HGNC Symbol;Acc:HGNC:17302]	3947	-2.26	0.0151637	4.56	13.19
S1PR2	ENSG00000267534.3	protein_coding	sphingosine-1-phosphate receptor 2 [Source:HGNC Symbol;Acc:HGNC:3169]	3614	-2.25	2.65895e-05	14.74	35.28
PLEKHF1	ENSG00000166289.5	protein_coding	pleckstrin homology and FYVE domain containing 1 [Source:HGNC Symbol;Acc:HGNC:20764]	1173	-2.25	0.00341596	35.76	92.95
SEPT8	ENSG00000164402.13	protein_coding	septin 8 [Source:HGNC Symbol;Acc:HGNC:16511]	2028	-2.25	0.00207287	27.37	69.86
AC123912.3	ENSG00000268278.1	unprocessed_pseudogene		1367	-2.25	0.0314278	3.88	14.22
AVPI1	ENSG00000119986.6	protein_coding	arginine vasopressin induced 1 [Source:HGNC Symbol;Acc:HGNC:30898]	1457	-2.25	0.00320203	4.19	11.07
B3GAT1	ENSG00000109956.12	protein_coding	beta-1,3-glucuronyltransferase 1 [Source:HGNC Symbol;Acc:HGNC:921]	3966	-2.24	0.0129168	13.56	38.67
P2RX7	ENSG00000089041.16	protein_coding	purinergic receptor P2X 7 [Source:HGNC Symbol;Acc:HGNC:8537]	1972	-2.24	3.56218e-05	269.35	643.03
TRGC1	ENSG00000211689.7	TR_C_gene	T cell receptor gamma constant 1 [Source:HGNC Symbol;Acc:HGNC:12275]	2730	-2.24	0.0114452	70.1	196.75
B3GALT2	ENSG00000162630.5	protein_coding	beta-1,3-galactosyltransferase 2 [Source:HGNC Symbol;Acc:HGNC:917]	3274	-2.24	0.0222948	2.69	8.44
KLRD1	ENSG00000134539.16	protein_coding	killer cell lectin like receptor D1 [Source:HGNC Symbol;Acc:HGNC:6378]	2640	-2.24	0.0028675	472.83	1213.88
NHSL1	ENSG00000135540.11	protein_coding	NHS like 1 [Source:HGNC Symbol;Acc:HGNC:21021]	2037	-2.24	2.74755e-05	27.81	66.23
KLRG1	ENSG00000139187.9	protein_coding	killer cell lectin like receptor G1 [Source:HGNC Symbol;Acc:HGNC:6380]	773	-2.23	0.00434639	77.4	201.48
AC002044.3	ENSG00000280092.1	TEC		541	-2.23	0.000400418	6.15	14.73
NRAV	ENSG00000248008.2	antisense	negative regulator of antiviral response (non-protein coding) [Source:HGNC Symbol;Acc:HGNC:48588]	1901	-2.23	0.00930201	4.89	13.81
HSPA8P14	ENSG00000257539.2	processed_pseudogene	heat shock protein family A (Hsp70) member 8 pseudogene 14 [Source:HGNC Symbol;Acc:HGNC:44929]	1805	-2.23	0.00194094	6.66	16.69
CACNB1	ENSG00000067191.15	protein_coding	calcium voltage-gated channel auxiliary subunit beta 1 [Source:HGNC Symbol;Acc:HGNC:1401]	1675	-2.23	9.9777e-06	55.26	130.25
AHNAK	ENSG00000124942.13	protein_coding	AHNAK nucleoprotein [Source:HGNC Symbol;Acc:HGNC:347]	2952	-2.23	0.00027185	15081.8	36385.3
NFE2L3	ENSG00000050344.8	protein_coding	nuclear factor, erythroid 2 like 3 [Source:HGNC Symbol;Acc:HGNC:7783]	2079	-2.23	0.000751339	33.95	83.69
AC007342.5	ENSG00000262714.1	lincRNA		2142	-2.22	0.0172819	57.44	167.66
NCALD	ENSG00000104490.17	protein_coding	neurocalcin delta [Source:HGNC Symbol;Acc:HGNC:7655]	1038	-2.22	0.00433548	55.37	142.92
IL32	ENSG00000008517.16	protein_coding	interleukin 32 [Source:HGNC Symbol;Acc:HGNC:16830]	845	-2.22	0.00649475	319.88	843.68
AGAP7P	ENSG00000264204.2	unprocessed_pseudogene	ArfGAP with GTPase domain, ankyrin repeat and PH domain 7, pseudogene [Source:HGNC Symbol;Acc:HGNC:23465]	2062	-2.21	0.0230372	19.76	60.96
AC024028.1	ENSG00000228334.1	lincRNA		437	-2.21	0.0388984	0.98	4.13
CLIC5	ENSG00000112782.16	protein_coding	chloride intracellular channel 5 [Source:HGNC Symbol;Acc:HGNC:13517]	1806	-2.2	0.000654675	10.81	26.35
ULK2	ENSG00000083290.19	protein_coding	unc-51 like autophagy activating kinase 2 [Source:HGNC Symbol;Acc:HGNC:13480]	1594	-2.2	7.18672e-05	157.44	369.29
ASS1P2	ENSG00000223922.1	processed_pseudogene	argininosuccinate synthetase 1 pseudogene 2 [Source:HGNC Symbol;Acc:HGNC:765]	1223	-2.19	0.000313892	6.17	14.85
WDR17	ENSG00000150627.15	protein_coding	WD repeat domain 17 [Source:HGNC Symbol;Acc:HGNC:16661]	2514	-2.19	0.000734929	9.18	22.14
ALOX12P2	ENSG00000262943.7	transcribed_unprocessed_pseudogene	arachidonate 12-lipoxygenase pseudogene 2 [Source:HGNC Symbol;Acc:HGNC:432]	1152	-2.19	0.00783569	4.93	12.89
AP001206.1	ENSG00000282989.1	processed_pseudogene		720	-2.19	0.00874834	6.23	16.82
TOMM20P2	ENSG00000255987.1	processed_pseudogene	TOMM20 pseudogene 2 [Source:HGNC Symbol;Acc:HGNC:50519]	421	-2.19	0.00085487	37.53	90.43
NAPSB	ENSG00000131401.11	transcribed_unprocessed_pseudogene	napsin B aspartic peptidase, pseudogene [Source:HGNC Symbol;Acc:HGNC:13396]	950	-2.18	0.0069511	183.97	478.06
KLRB1	ENSG00000111796.3	protein_coding	killer cell lectin like receptor B1 [Source:HGNC Symbol;Acc:HGNC:6373]	1448	-2.18	0.00733879	50.4	131.07
KLRC2	ENSG00000205809.9	protein_coding	killer cell lectin like receptor C2 [Source:HGNC Symbol;Acc:HGNC:6375]	856	-2.17	0.0232871	9.9	29.9
EPB41L3	ENSG00000082397.17	protein_coding	erythrocyte membrane protein band 4.1 like 3 [Source:HGNC Symbol;Acc:HGNC:3380]	1500	-2.17	0.000136016	284.18	661.55
AC010175.1	ENSG00000256427.1	lincRNA		224	-2.17	0.0185527	3.89	11.3
ZBTB46	ENSG00000130584.10	protein_coding	zinc finger and BTB domain containing 46 [Source:HGNC Symbol;Acc:HGNC:16094]	2756	-2.17	0.0028821	9.63	23.65
GPR25	ENSG00000170128.4	protein_coding	G protein-coupled receptor 25 [Source:HGNC Symbol;Acc:HGNC:4480]	1224	-2.17	0.00874834	6.25	16.38
AL356056.2	ENSG00000231187.2	antisense		611	-2.16	0.00980887	3.53	9.23
KLRC3	ENSG00000205810.8	protein_coding	killer cell lectin like receptor C3 [Source:HGNC Symbol;Acc:HGNC:6376]	913	-2.16	0.005236	7.25	18.46
LZTFL1	ENSG00000163818.16	protein_coding	leucine zipper transcription factor like 1 [Source:HGNC Symbol;Acc:HGNC:6741]	1545	-2.16	0.00654715	77.04	174.64
AF165147.1	ENSG00000232855.6	lincRNA		2410	-2.16	0.00759915	11.86	30.88
TRBV4-2	ENSG00000211745.3	TR_V_gene	T cell receptor beta variable 4-2 [Source:HGNC Symbol;Acc:HGNC:12216]	455	-2.16	0.0175217	4.51	12.67
WDR86	ENSG00000187260.15	protein_coding	WD repeat domain 86 [Source:HGNC Symbol;Acc:HGNC:28020]	1449	-2.16	0.0145956	4.99	13.83
EVC	ENSG00000072840.12	protein_coding	EvC ciliary complex subunit 1 [Source:HGNC Symbol;Acc:HGNC:3497]	2018	-2.16	0.00597615	9.68	24.79
HHAT	ENSG00000054392.12	protein_coding	hedgehog acyltransferase [Source:HGNC Symbol;Acc:HGNC:18270]	3023	-2.16	0.000927466	15.69	37.15
IL17RC	ENSG00000163702.18	protein_coding	interleukin 17 receptor C [Source:HGNC Symbol;Acc:HGNC:18358]	1500	-2.16	0.000162653	17.43	40.69
TRBV6-5	ENSG00000211721.2	TR_V_gene	T cell receptor beta variable 6-5 [Source:HGNC Symbol;Acc:HGNC:12230]	410	-2.16	0.021655	5.46	16.15
PLXND1	ENSG00000004399.12	protein_coding	plexin D1 [Source:HGNC Symbol;Acc:HGNC:9107]	1253	-2.16	0.00161061	564.28	1357.4
NOXA1	ENSG00000188747.8	protein_coding	NADPH oxidase activator 1 [Source:HGNC Symbol;Acc:HGNC:10668]	1571	-2.16	0.00145745	27.37	65.62
TRAJ52	ENSG00000211838.1	TR_J_gene	T cell receptor alpha joining 52 [Source:HGNC Symbol;Acc:HGNC:12084]	69	-2.16	0.018764	2.79	8.16
ASGR1	ENSG00000141505.11	protein_coding	asialoglycoprotein receptor 1 [Source:HGNC Symbol;Acc:HGNC:742]	1181	-2.15	0.000909388	49.04	116.43
FMNL2	ENSG00000157827.19	protein_coding	formin like 2 [Source:HGNC Symbol;Acc:HGNC:18267]	2643	-2.15	0.00150145	83.08	199.31
TNRC18P1	ENSG00000249661.1	processed_pseudogene	trinucleotide repeat containing 18 pseudogene 1 [Source:HGNC Symbol;Acc:HGNC:43881]	3650	-2.15	0.00328604	28.65	70.36
SLC46A1	ENSG00000076351.12	protein_coding	solute carrier family 46 member 1 [Source:HGNC Symbol;Acc:HGNC:30521]	1923	-2.15	0.000836387	36.34	85.95
A2M-AS1	ENSG00000245105.2	antisense	A2M antisense RNA 1 (head to head) [Source:HGNC Symbol;Acc:HGNC:27057]	2192	-2.15	0.00774747	64.74	166.11
ADA	ENSG00000196839.12	protein_coding	adenosine deaminase [Source:HGNC Symbol;Acc:HGNC:186]	1051	-2.15	0.00435152	68.9	170.69
EPB41L2	ENSG00000079819.18	protein_coding	erythrocyte membrane protein band 4.1 like 2 [Source:HGNC Symbol;Acc:HGNC:3379]	2108	-2.14	0.000104658	83.7	191.61
KLRC4-KLRK1	ENSG00000255819.7	protein_coding	KLRC4-KLRK1 readthrough [Source:HGNC Symbol;Acc:HGNC:48357]	1155	-2.14	0.00466147	12.74	31.57
AP001931.1	ENSG00000254732.1	protein_coding		580	-2.14	0.000722695	5.56	13.24
GNGT2	ENSG00000167083.6	protein_coding	G protein subunit gamma transducin 2 [Source:HGNC Symbol;Acc:HGNC:4412]	700	-2.14	0.000225035	18.66	42.99
LINC01684	ENSG00000237484.5	lincRNA	long intergenic non-protein coding RNA 1684 [Source:HGNC Symbol;Acc:HGNC:52472]	1859	-2.13	0.0025346	8.07	19.24
ERBB2	ENSG00000141736.13	protein_coding	erb-b2 receptor tyrosine kinase 2 [Source:HGNC Symbol;Acc:HGNC:3430]	2172	-2.13	0.00171007	27.85	66.17
ZG16B	ENSG00000162078.11	protein_coding	zymogen granule protein 16B [Source:HGNC Symbol;Acc:HGNC:30456]	798	-2.13	0.00881069	3.1	7.94
AC024909.1	ENSG00000257156.1	lincRNA		599	-2.13	0.0343686	1.51	5.01
DYNC2H1	ENSG00000187240.13	protein_coding	dynein cytoplasmic 2 heavy chain 1 [Source:HGNC Symbol;Acc:HGNC:2962]	3956	-2.13	1.01575e-05	36.82	82.4
CD244	ENSG00000122223.12	protein_coding	CD244 molecule [Source:HGNC Symbol;Acc:HGNC:18171]	1324	-2.12	0.00214563	170.56	405.81
SYTL2	ENSG00000137501.17	protein_coding	synaptotagmin like 2 [Source:HGNC Symbol;Acc:HGNC:15585]	2263	-2.12	0.00349786	130.49	315.6
AL356417.3	ENSG00000285492.1	lincRNA		6518	-2.12	0.00200229	17.97	42.4
TRAV1-2	ENSG00000256553.1	TR_V_gene	T cell receptor alpha variable 1-2 [Source:HGNC Symbol;Acc:HGNC:12102]	402	-2.12	0.0152278	4.05	11.07
LINC02520	ENSG00000204110.6	lincRNA	long intergenic non-protein coding RNA 2520 [Source:HGNC Symbol;Acc:HGNC:53511]	537	-2.12	0.0360435	4.25	14.99
FP565260.3	ENSG00000277117.4	protein_coding		1698	-2.12	0.0150358	13.31	35.73
PLA2G16	ENSG00000176485.11	protein_coding	phospholipase A2 group XVI [Source:HGNC Symbol;Acc:HGNC:17825]	1000	-2.11	0.00176748	18.82	44.54
NUDT13	ENSG00000166321.13	protein_coding	nudix hydrolase 13 [Source:HGNC Symbol;Acc:HGNC:18827]	1712	-2.11	8.36558e-05	12.8	29.04
AC007342.8	ENSG00000279741.1	TEC		678	-2.11	0.0226819	15.73	44.82
BNC2	ENSG00000173068.17	protein_coding	basonuclin 2 [Source:HGNC Symbol;Acc:HGNC:30988]	2620	-2.11	0.0206227	8.81	24.28
KLRC4	ENSG00000183542.5	protein_coding	killer cell lectin like receptor C4 [Source:HGNC Symbol;Acc:HGNC:6377]	930	-2.11	0.00504019	10.52	25.68
AC005622.1	ENSG00000283525.1	transcribed_unprocessed_pseudogene		1623	-2.1	0.030194	3.19	9.69
PNO1	ENSG00000115946.7	protein_coding	partner of NOB1 homolog [Source:HGNC Symbol;Acc:HGNC:32790]	1148	-2.1	0.0410686	47.97	107.6
CRYBG3	ENSG00000080200.9	protein_coding	crystallin beta-gamma domain containing 3 [Source:HGNC Symbol;Acc:HGNC:34427]	4186	-2.1	0.000420009	241.78	547.93
CD1A	ENSG00000158477.6	protein_coding	CD1a molecule [Source:HGNC Symbol;Acc:HGNC:1634]	2096	-2.09	0.00874049	6.02	15.03
AP003774.3	ENSG00000231680.1	lincRNA		985	-2.09	0.00400737	11.55	27.7
ITGA4	ENSG00000115232.13	protein_coding	integrin subunit alpha 4 [Source:HGNC Symbol;Acc:HGNC:6140]	1423	-2.09	0.000205751	1826.2	4109.86
EPHB3	ENSG00000182580.2	protein_coding	EPH receptor B3 [Source:HGNC Symbol;Acc:HGNC:3394]	1735	-2.09	0.0149606	15.25	40.03
CPAMD8	ENSG00000160111.12	protein_coding	C3 and PZP like, alpha-2-macroglobulin domain containing 8 [Source:HGNC Symbol;Acc:HGNC:23228]	1524	-2.09	0.00486859	39.23	94.09
TSPAN7	ENSG00000156298.12	protein_coding	tetraspanin 7 [Source:HGNC Symbol;Acc:HGNC:11854]	1145	-2.09	0.0310606	12.28	38.45
FTH1P22	ENSG00000225079.2	processed_pseudogene	ferritin heavy chain 1 pseudogene 22 [Source:HGNC Symbol;Acc:HGNC:37640]	520	-2.08	0.0240908	1.91	5.56
TIAM1	ENSG00000156299.13	protein_coding	T cell lymphoma invasion and metastasis 1 [Source:HGNC Symbol;Acc:HGNC:11805]	3334	-2.08	0.000908748	392.36	893.61
LLGL2	ENSG00000073350.13	protein_coding	LLGL2, scribble cell polarity complex component [Source:HGNC Symbol;Acc:HGNC:6629]	1409	-2.08	8.10109e-05	85.66	188.91
AC008443.5	ENSG00000250222.1	antisense		340	-2.08	0.00337533	4.13	9.93
SPATA20	ENSG00000006282.20	protein_coding	spermatogenesis associated 20 [Source:HGNC Symbol;Acc:HGNC:26125]	1417	-2.08	0.00676281	52.34	127.27
CPA3	ENSG00000163751.3	protein_coding	carboxypeptidase A3 [Source:HGNC Symbol;Acc:HGNC:2298]	1170	-2.08	0.026886	6.69	19.13
HOXC4	ENSG00000198353.7	protein_coding	homeobox C4 [Source:HGNC Symbol;Acc:HGNC:5126]	1255	-2.07	0.0113854	2.22	5.45
AL355581.1	ENSG00000227678.7	antisense		869	-2.07	0.0124204	13.35	34.15
HEG1	ENSG00000173706.12	protein_coding	heart development protein with EGF like domains 1 [Source:HGNC Symbol;Acc:HGNC:29227]	2613	-2.07	0.000420009	212.25	475.72
TRGV10	ENSG00000211694.2	TR_V_gene	T cell receptor gamma variable 10 (non-functional) [Source:HGNC Symbol;Acc:HGNC:12285]	512	-2.07	0.0198284	9.29	25.16
PTPRO	ENSG00000151490.13	protein_coding	protein tyrosine phosphatase, receptor type O [Source:HGNC Symbol;Acc:HGNC:9678]	2454	-2.07	0.000218038	79.07	175.11
ADIRF-AS1	ENSG00000272734.1	processed_transcript	ADIRF antisense RNA 1 [Source:HGNC Symbol;Acc:HGNC:45127]	2289	-2.07	0.000987465	8.85	20.05
COLGALT2	ENSG00000198756.10	protein_coding	collagen beta(1-O)galactosyltransferase 2 [Source:HGNC Symbol;Acc:HGNC:16790]	3203	-2.06	0.00979097	7.77	18.85
SPON2	ENSG00000159674.11	protein_coding	spondin 2 [Source:HGNC Symbol;Acc:HGNC:11253]	799	-2.06	0.00630974	159.51	382.7
ENPP5	ENSG00000112796.9	protein_coding	ectonucleotide pyrophosphatase/phosphodiesterase 5 (putative) [Source:HGNC Symbol;Acc:HGNC:13717]	2368	-2.06	0.00451349	7.25	17.09
DMRTC2	ENSG00000142025.15	protein_coding	DMRT like family C2 [Source:HGNC Symbol;Acc:HGNC:13911]	1164	-2.06	0.0332108	3.42	10.8
Z95114.3	ENSG00000279805.1	TEC		1921	-2.06	0.000279185	14.33	31.72
HLA-DPB2	ENSG00000224557.7	transcribed_unprocessed_pseudogene	major histocompatibility complex, class II, DP beta 2 (pseudogene) [Source:HGNC Symbol;Acc:HGNC:4941]	982	-2.06	0.0264198	2.38	6.69
APOL3	ENSG00000128284.19	protein_coding	apolipoprotein L3 [Source:HGNC Symbol;Acc:HGNC:14868]	1267	-2.05	0.000177775	506.11	1105.69
AKAP5	ENSG00000179841.8	protein_coding	A-kinase anchoring protein 5 [Source:HGNC Symbol;Acc:HGNC:375]	4544	-2.05	0.00823557	11.37	27.13
RPL32P1	ENSG00000224796.1	processed_pseudogene	ribosomal protein L32 pseudogene 1 [Source:HGNC Symbol;Acc:HGNC:10339]	410	-2.05	0.00678071	7.7	18.47
OSBPL3	ENSG00000070882.12	protein_coding	oxysterol binding protein like 3 [Source:HGNC Symbol;Acc:HGNC:16370]	2238	-2.05	0.000212685	196.57	430.48
TRBV7-2	ENSG00000282939.1	TR_V_gene	T cell receptor beta variable 7-2 [Source:HGNC Symbol;Acc:HGNC:12236]	394	-2.05	0.0063027	8.65	20.56
HIVEP3	ENSG00000127124.15	protein_coding	human immunodeficiency virus type I enhancer binding protein 3 [Source:HGNC Symbol;Acc:HGNC:13561]	6210	-2.04	0.00091723	261.13	582.11
HNMT	ENSG00000150540.13	protein_coding	histamine N-methyltransferase [Source:HGNC Symbol;Acc:HGNC:5028]	1009	-2.04	0.00245441	119.66	272.79
ALDH1A1	ENSG00000165092.12	protein_coding	aldehyde dehydrogenase 1 family member A1 [Source:HGNC Symbol;Acc:HGNC:402]	890	-2.04	0.00346761	55.35	127.32
AP003774.1	ENSG00000181908.5	lincRNA		2340	-2.04	0.000463944	12.12	26.57
TRBV3-1	ENSG00000237702.2	TR_V_gene	T cell receptor beta variable 3-1 [Source:HGNC Symbol;Acc:HGNC:12212]	391	-2.03	0.0186774	4.91	12.73
CAMK2N1	ENSG00000162545.5	protein_coding	calcium/calmodulin dependent protein kinase II inhibitor 1 [Source:HGNC Symbol;Acc:HGNC:24190]	1574	-2.03	0.0275157	2.02	5.6
MYO6	ENSG00000196586.13	protein_coding	myosin VI [Source:HGNC Symbol;Acc:HGNC:7605]	4686	-2.03	0.0105453	10.44	25.22
WHRN	ENSG00000095397.13	protein_coding	whirlin [Source:HGNC Symbol;Acc:HGNC:16361]	2343	-2.02	0.0090397	23.92	56.94
CYP4F22	ENSG00000171954.12	protein_coding	cytochrome P450 family 4 subfamily F member 22 [Source:HGNC Symbol;Acc:HGNC:26820]	2543	-2.02	0.035957	2.93	9.29
VDAC2P2	ENSG00000255776.1	processed_pseudogene	voltage dependent anion channel 2 pseudogene 2 [Source:HGNC Symbol;Acc:HGNC:32693]	901	-2.02	0.0173455	11.76	30.07
TMEM51	ENSG00000171729.13	protein_coding	transmembrane protein 51 [Source:HGNC Symbol;Acc:HGNC:25488]	1698	-2.02	0.0119826	8.58	21.15
ZNF702P	ENSG00000242779.6	transcribed_processed_pseudogene	zinc finger protein 702, pseudogene [Source:HGNC Symbol;Acc:HGNC:25775]	936	-2.02	0.0115992	11.89	28.81
SH2D2A	ENSG00000027869.11	protein_coding	SH2 domain containing 2A [Source:HGNC Symbol;Acc:HGNC:10821]	1218	-2.02	0.00529958	81.61	188.19
NRXN2	ENSG00000110076.18	protein_coding	neurexin 2 [Source:HGNC Symbol;Acc:HGNC:8009]	2585	-2.01	0.0202219	3.48	9.25
GSTA4	ENSG00000170899.10	protein_coding	glutathione S-transferase alpha 4 [Source:HGNC Symbol;Acc:HGNC:4629]	1032	-2.01	0.00305611	4.04	9.33
CA8	ENSG00000178538.9	protein_coding	carbonic anhydrase 8 [Source:HGNC Symbol;Acc:HGNC:1382]	1961	-2.01	0.0254771	22.52	61.68
Z97055.2	ENSG00000261251.1	antisense		1161	-2.01	0.00180989	4.3	9.61
SPAG6	ENSG00000077327.15	protein_coding	sperm associated antigen 6 [Source:HGNC Symbol;Acc:HGNC:11215]	1524	-2.01	0.0216845	3.76	9.82
AC008033.3	ENSG00000273824.1	lincRNA		1407	-2.01	0.00212469	17.98	40.33
PCSK5	ENSG00000099139.13	protein_coding	proprotein convertase subtilisin/kexin type 5 [Source:HGNC Symbol;Acc:HGNC:8747]	4675	-2.01	0.00719116	104.42	244.03
TNFRSF11A	ENSG00000141655.16	protein_coding	TNF receptor superfamily member 11a [Source:HGNC Symbol;Acc:HGNC:11908]	3037	-2.01	0.0141249	11.97	29.76
RFTN1	ENSG00000131378.13	protein_coding	raftlin, lipid raft linker 1 [Source:HGNC Symbol;Acc:HGNC:30278]	1058	-2.01	0.000138862	193.3	412.29
FRG1CP	ENSG00000282826.1	unprocessed_pseudogene	FSHD region gene 1 family member C, pseudogene [Source:HGNC Symbol;Acc:HGNC:51762]	769	-2.01	0.000290524	53.44	115.16
GALNT6	ENSG00000139629.15	protein_coding	polypeptide N-acetylgalactosaminyltransferase 6 [Source:HGNC Symbol;Acc:HGNC:4128]	1071	-2	0.00106651	152.32	332.99
TRAJ13	ENSG00000211876.1	TR_J_gene	T cell receptor alpha joining 13 [Source:HGNC Symbol;Acc:HGNC:12041]	63	-2	0.0180602	11.29	28.73
CD70	ENSG00000125726.10	protein_coding	CD70 molecule [Source:HGNC Symbol;Acc:HGNC:11937]	789	-2	0.0267122	3.07	8.68
MAF	ENSG00000178573.6	protein_coding	MAF bZIP transcription factor [Source:HGNC Symbol;Acc:HGNC:6776]	3416	-2	0.000905197	184.2	401.24
MRPL14	ENSG00000180992.6	protein_coding	mitochondrial ribosomal protein L14 [Source:HGNC Symbol;Acc:HGNC:14279]	959	-2	0.0236665	49.89	105.7
CTNND1	ENSG00000198561.13	protein_coding	catenin delta 1 [Source:HGNC Symbol;Acc:HGNC:2515]	4640	-2	9.5677e-06	312.66	652.16
PCNX2	ENSG00000135749.18	protein_coding	pecanex homolog 2 [Source:HGNC Symbol;Acc:HGNC:8736]	1433	-2	0.00410071	146.18	330.06
ZNF462	ENSG00000148143.12	protein_coding	zinc finger protein 462 [Source:HGNC Symbol;Acc:HGNC:21684]	2185	-2	0.0181441	11.67	29.92
CTTNBP2NL	ENSG00000143079.14	protein_coding	CTTNBP2 N-terminal like [Source:HGNC Symbol;Acc:HGNC:25330]	2254	-2	0.00230563	37.61	83.51
AL121748.1	ENSG00000233387.1	lincRNA		552	-1.99	0.019408	3.69	9.49
AC009093.8	ENSG00000284649.1	transcribed_unprocessed_pseudogene		484	-1.99	2.54334e-05	20.62	43.31
TRAJ51	ENSG00000248366.1	TR_J_pseudogene	T cell receptor alpha joining 51 (pseudogene) [Source:HGNC Symbol;Acc:HGNC:12083]	63	-1.99	0.0333791	2.84	8.29
CALHM2	ENSG00000138172.10	protein_coding	calcium homeostasis modulator family member 2 [Source:HGNC Symbol;Acc:HGNC:23493]	1141	-1.99	0.00122573	174.9	380.75
APBA1	ENSG00000107282.7	protein_coding	amyloid beta precursor protein binding family A member 1 [Source:HGNC Symbol;Acc:HGNC:578]	3917	-1.99	0.0148972	2.89	7.05
TRBV6-2	ENSG00000283063.1	TR_V_gene	T cell receptor beta variable 6-2 (gene/pseudogene) [Source:HGNC Symbol;Acc:HGNC:12227]	424	-1.99	0.0309579	3.69	10.35
DTNA	ENSG00000134769.21	protein_coding	dystrobrevin alpha [Source:HGNC Symbol;Acc:HGNC:3057]	1916	-1.99	0.030834	3.63	10.37
JPH4	ENSG00000092051.16	protein_coding	junctophilin 4 [Source:HGNC Symbol;Acc:HGNC:20156]	3145	-1.99	0.0132025	5.43	13.15
LY86	ENSG00000112799.8	protein_coding	lymphocyte antigen 86 [Source:HGNC Symbol;Acc:HGNC:16837]	878	-1.98	0.00288144	89.43	198
AL590560.1	ENSG00000256029.6	protein_coding		2006	-1.98	0.0187227	20.97	52.53
SH2D1A	ENSG00000183918.16	protein_coding	SH2 domain containing 1A [Source:HGNC Symbol;Acc:HGNC:10820]	1302	-1.98	0.0189931	90.79	227.52
CDKN2B-AS1	ENSG00000240498.7	antisense	CDKN2B antisense RNA 1 [Source:HGNC Symbol;Acc:HGNC:34341]	1325	-1.98	0.00132054	10.95	24
ACVR1C	ENSG00000123612.15	protein_coding	activin A receptor type 1C [Source:HGNC Symbol;Acc:HGNC:18123]	3388	-1.98	0.0123335	5.46	12.8
AC005277.1	ENSG00000263707.1	antisense		335	-1.98	0.00428498	3.96	9.13
WNT10A	ENSG00000135925.8	protein_coding	Wnt family member 10A [Source:HGNC Symbol;Acc:HGNC:13829]	1053	-1.98	0.0256039	3.71	9.82
ZNF483	ENSG00000173258.12	protein_coding	zinc finger protein 483 [Source:HGNC Symbol;Acc:HGNC:23384]	2032	-1.98	0.00409305	18.66	41.34
TBC1D9	ENSG00000109436.7	protein_coding	TBC1 domain family member 9 [Source:HGNC Symbol;Acc:HGNC:21710]	2069	-1.97	0.00516056	300.11	673.64
MYO1E	ENSG00000157483.8	protein_coding	myosin IE [Source:HGNC Symbol;Acc:HGNC:7599]	1456	-1.97	0.00151437	111.2	240.39
C17orf113	ENSG00000267221.2	protein_coding	chromosome 17 open reading frame 113 [Source:HGNC Symbol;Acc:HGNC:53437]	3746	-1.97	0.0095792	2.65	5.97
HOXA1	ENSG00000105991.8	protein_coding	homeobox A1 [Source:HGNC Symbol;Acc:HGNC:5099]	2248	-1.97	0.00441482	5.34	11.78
PHLDB2	ENSG00000144824.20	protein_coding	pleckstrin homology like domain family B member 2 [Source:HGNC Symbol;Acc:HGNC:29573]	3173	-1.97	0.00269399	32.94	71.77
CXorf57	ENSG00000147231.13	protein_coding	chromosome X open reading frame 57 [Source:HGNC Symbol;Acc:HGNC:25486]	2292	-1.97	0.00903873	11.59	26.81
CRYM-AS1	ENSG00000189149.12	transcribed_unitary_pseudogene	CRYM antisense RNA 1 [Source:HGNC Symbol;Acc:HGNC:34405]	1201	-1.96	0.00317592	5.48	12.17
TRAJ50	ENSG00000211839.1	TR_J_gene	T cell receptor alpha joining 50 [Source:HGNC Symbol;Acc:HGNC:12082]	60	-1.96	0.0254795	3.6	9.47
BTG1P1	ENSG00000256720.1	processed_pseudogene	BTG anti-proliferation factor 1 pseudogene 1 [Source:HGNC Symbol;Acc:HGNC:37692]	508	-1.96	0.0214222	15.77	39.88
AJM1	ENSG00000232434.2	protein_coding	apical junction component 1 homolog [Source:HGNC Symbol;Acc:HGNC:37284]	4387	-1.96	0.00489919	24.72	54.85
TMEM176B	ENSG00000106565.17	protein_coding	transmembrane protein 176B [Source:HGNC Symbol;Acc:HGNC:29596]	1223	-1.96	0.0322895	236.61	658.22
CRIP2	ENSG00000182809.10	protein_coding	cysteine rich protein 2 [Source:HGNC Symbol;Acc:HGNC:2361]	1206	-1.96	0.0104011	11.98	27.68
DLG3	ENSG00000082458.11	protein_coding	discs large MAGUK scaffold protein 3 [Source:HGNC Symbol;Acc:HGNC:2902]	2984	-1.96	0.00982886	29.51	67.92
ADGRA2	ENSG00000020181.17	protein_coding	adhesion G protein-coupled receptor A2 [Source:HGNC Symbol;Acc:HGNC:17849]	4164	-1.95	0.00565313	29.51	65.58
DPH6	ENSG00000134146.11	protein_coding	diphthamine biosynthesis 6 [Source:HGNC Symbol;Acc:HGNC:30543]	1368	-1.95	0.000481599	38.6	81.07
SLC29A3	ENSG00000198246.8	protein_coding	solute carrier family 29 member 3 [Source:HGNC Symbol;Acc:HGNC:23096]	2234	-1.95	0.000163233	41.04	85.18
AC104113.1	ENSG00000272308.1	lincRNA		479	-1.95	0.0047396	3.59	8.28
PDGFRB	ENSG00000113721.13	protein_coding	platelet derived growth factor receptor beta [Source:HGNC Symbol;Acc:HGNC:8804]	1378	-1.95	0.0146672	11.42	26.89
AC007342.4	ENSG00000261804.1	lincRNA		652	-1.94	0.029373	46.63	123.53
AC110285.2	ENSG00000262877.4	lincRNA		990	-1.94	0.00112322	24.41	51.43
AL928654.3	ENSG00000257341.5	protein_coding		584	-1.94	0.0213836	2.52	6.6
TRAJ24	ENSG00000211865.1	TR_J_gene	T cell receptor alpha joining 24 [Source:HGNC Symbol;Acc:HGNC:12053]	63	-1.93	0.0137828	10.79	25.19
IFNG-AS1	ENSG00000255733.5	antisense	IFNG antisense RNA 1 [Source:HGNC Symbol;Acc:HGNC:43910]	1062	-1.93	0.0196202	33.26	80.77
LINC00996	ENSG00000242258.1	lincRNA	long intergenic non-protein coding RNA 996 [Source:HGNC Symbol;Acc:HGNC:27800]	1308	-1.93	0.0215412	7.19	17.7
ERCC1	ENSG00000012061.15	protein_coding	ERCC excision repair 1, endonuclease non-catalytic subunit [Source:HGNC Symbol;Acc:HGNC:3433]	1114	-1.93	2.7934e-06	162.34	325.19
RTL5	ENSG00000242732.4	protein_coding	retrotransposon Gag like 5 [Source:HGNC Symbol;Acc:HGNC:29430]	4222	-1.93	0.00669852	24.81	55.07
GOT1	ENSG00000120053.10	protein_coding	glutamic-oxaloacetic transaminase 1 [Source:HGNC Symbol;Acc:HGNC:4432]	1103	-1.93	0.00445863	40.5	88.31
SRGAP2D	ENSG00000270872.2	unprocessed_pseudogene	SLIT-ROBO Rho GTPase activating protein 2D (pseudogene) [Source:HGNC Symbol;Acc:HGNC:43932]	1021	-1.93	0.00547984	12.67	27.99
OR6K3	ENSG00000203757.2	protein_coding	olfactory receptor family 6 subfamily K member 3 [Source:HGNC Symbol;Acc:HGNC:15030]	1420	-1.93	0.0351432	4.03	11.7
MIR4439	ENSG00000263828.1	miRNA	microRNA 4439 [Source:HGNC Symbol;Acc:HGNC:41622]	80	-1.92	0.0129068	5.18	11.95
MIR326	ENSG00000199090.1	miRNA	microRNA 326 [Source:HGNC Symbol;Acc:HGNC:31769]	95	-1.92	0.000822012	12.6	25.96
SBK1	ENSG00000188322.4	protein_coding	SH3 domain binding kinase 1 [Source:HGNC Symbol;Acc:HGNC:17699]	4992	-1.92	0.0205305	75.47	182.34
AC015911.3	ENSG00000267074.1	sense_intronic		849	-1.92	0.00340531	66.94	143.05
PPARGC1B	ENSG00000155846.16	protein_coding	PPARG coactivator 1 beta [Source:HGNC Symbol;Acc:HGNC:30022]	3588	-1.92	0.000184133	180.58	367.57
C1orf21	ENSG00000116667.12	protein_coding	chromosome 1 open reading frame 21 [Source:HGNC Symbol;Acc:HGNC:15494]	2934	-1.92	0.00881195	53.87	119.53
SOX13	ENSG00000143842.14	protein_coding	SRY-box 13 [Source:HGNC Symbol;Acc:HGNC:11192]	1641	-1.92	0.00987344	14.95	33.37
NYNRIN	ENSG00000205978.5	protein_coding	NYN domain and retroviral integrase containing [Source:HGNC Symbol;Acc:HGNC:20165]	4141	-1.91	0.0198284	7.03	16.9
SLC4A8	ENSG00000050438.16	protein_coding	solute carrier family 4 member 8 [Source:HGNC Symbol;Acc:HGNC:11034]	2824	-1.91	0.00236018	98.81	207.75
ZDHHC14	ENSG00000175048.16	protein_coding	zinc finger DHHC-type containing 14 [Source:HGNC Symbol;Acc:HGNC:20341]	2876	-1.91	0.000734929	41.79	86.3
MIR5189	ENSG00000263456.1	miRNA	microRNA 5189 [Source:HGNC Symbol;Acc:HGNC:43515]	114	-1.91	0.0228785	3.11	7.7
AC008147.2	ENSG00000257298.1	sense_intronic		4713	-1.91	0.0157005	5.03	11.86
LDHD	ENSG00000166816.13	protein_coding	lactate dehydrogenase D [Source:HGNC Symbol;Acc:HGNC:19708]	1368	-1.91	0.0334347	4.93	13.32
GPBAR1	ENSG00000179921.14	protein_coding	G protein-coupled bile acid receptor 1 [Source:HGNC Symbol;Acc:HGNC:19680]	1680	-1.91	0.000105631	101.65	204.23
DLL1	ENSG00000198719.8	protein_coding	delta like canonical Notch ligand 1 [Source:HGNC Symbol;Acc:HGNC:2908]	1861	-1.91	0.0090397	9.98	22.12
DUSP10	ENSG00000143507.17	protein_coding	dual specificity phosphatase 10 [Source:HGNC Symbol;Acc:HGNC:3065]	1528	-1.91	3.9038e-06	62.66	124.03
AC005332.3	ENSG00000267731.1	lincRNA		2919	-1.91	0.00355123	19.98	42.34
AC025279.1	ENSG00000198106.8	processed_transcript		4818	-1.9	0.0032862	20.04	42.42
RF00019.411	ENSG00000206728.1	misc_RNA		104	-1.9	0.00824707	7.54	16.65
AL359962.2	ENSG00000273160.1	lincRNA		303	-1.9	0.00928185	26.34	58.25
CYB561	ENSG00000008283.15	protein_coding	cytochrome b561 [Source:HGNC Symbol;Acc:HGNC:2571]	1339	-1.9	0.0120256	62.33	139.48
IBA57	ENSG00000181873.12	protein_coding	IBA57, iron-sulfur cluster assembly [Source:HGNC Symbol;Acc:HGNC:27302]	6162	-1.9	0.00526945	134.12	287.37
S100A10	ENSG00000197747.8	protein_coding	S100 calcium binding protein A10 [Source:HGNC Symbol;Acc:HGNC:10487]	663	-1.9	0.00625888	497.93	1077.74
GPR55	ENSG00000135898.9	protein_coding	G protein-coupled receptor 55 [Source:HGNC Symbol;Acc:HGNC:4511]	2265	-1.9	0.0078027	21.29	46.58
TNFRSF18	ENSG00000186891.13	protein_coding	TNF receptor superfamily member 18 [Source:HGNC Symbol;Acc:HGNC:11914]	866	-1.9	0.0158127	9.09	20.92
ZNF19	ENSG00000157429.15	protein_coding	zinc finger protein 19 [Source:HGNC Symbol;Acc:HGNC:12981]	1398	-1.89	0.0021792	15.47	32.44
AL451062.2	ENSG00000233674.2	processed_pseudogene		271	-1.89	0.0126761	3.71	8.56
AL357054.4	ENSG00000272463.1	lincRNA		2814	-1.89	0.0137547	3.87	8.95
MTMR11	ENSG00000014914.20	protein_coding	myotubularin related protein 11 [Source:HGNC Symbol;Acc:HGNC:24307]	1916	-1.89	0.00308062	108.93	228.04
TRAJ39	ENSG00000211850.1	TR_J_gene	T cell receptor alpha joining 39 [Source:HGNC Symbol;Acc:HGNC:12069]	63	-1.89	0.0271088	10.24	25.49
TSPAN4	ENSG00000214063.10	protein_coding	tetraspanin 4 [Source:HGNC Symbol;Acc:HGNC:11859]	1205	-1.89	0.00161061	30.67	63.28
ARL4C	ENSG00000188042.7	protein_coding	ADP ribosylation factor like GTPase 4C [Source:HGNC Symbol;Acc:HGNC:698]	3699	-1.89	0.0100895	463.03	1016.36
CCDC102A	ENSG00000135736.5	protein_coding	coiled-coil domain containing 102A [Source:HGNC Symbol;Acc:HGNC:28097]	1670	-1.89	0.0109958	19.69	43.51
RNF207	ENSG00000158286.12	protein_coding	ring finger protein 207 [Source:HGNC Symbol;Acc:HGNC:32947]	1372	-1.88	0.00900646	10.2	22.31
PLD4	ENSG00000166428.12	protein_coding	phospholipase D family member 4 [Source:HGNC Symbol;Acc:HGNC:23792]	1898	-1.88	0.0313393	44.78	114.23
LRP1	ENSG00000123384.13	protein_coding	LDL receptor related protein 1 [Source:HGNC Symbol;Acc:HGNC:6692]	2629	-1.88	0.00483419	5940.76	12541.6
NEK2	ENSG00000117650.12	protein_coding	NIMA related kinase 2 [Source:HGNC Symbol;Acc:HGNC:7745]	1355	-1.88	0.00728972	20.97	45.2
AC078845.1	ENSG00000232053.6	lincRNA		623	-1.88	0.00489832	6.72	14.17
GPR174	ENSG00000147138.2	protein_coding	G protein-coupled receptor 174 [Source:HGNC Symbol;Acc:HGNC:30245]	3387	-1.87	0.0137312	226.2	502.9
PQLC3	ENSG00000162976.12	protein_coding	PQ loop repeat containing 3 [Source:HGNC Symbol;Acc:HGNC:28503]	841	-1.87	4.50458e-05	130.84	256.75
PRSS30P	ENSG00000172460.16	transcribed_unitary_pseudogene	serine protease 30, pseudogene [Source:HGNC Symbol;Acc:HGNC:28753]	1452	-1.87	0.0407802	3.51	10.04
JMY	ENSG00000152409.8	protein_coding	junction mediating and regulatory protein, p53 cofactor [Source:HGNC Symbol;Acc:HGNC:28916]	4726	-1.87	0.00268077	225.61	464.56
SYNJ2BP	ENSG00000213463.4	protein_coding	synaptojanin 2 binding protein [Source:HGNC Symbol;Acc:HGNC:18955]	3958	-1.87	0.000249887	115.84	228.69
MDFIC	ENSG00000135272.10	protein_coding	MyoD family inhibitor domain containing [Source:HGNC Symbol;Acc:HGNC:28870]	1632	-1.87	0.000153715	296.43	582.93
LINC02432	ENSG00000248810.1	lincRNA	long intergenic non-protein coding RNA 2432 [Source:HGNC Symbol;Acc:HGNC:53363]	1383	-1.86	0.0336345	89.64	229.91
LINC00865	ENSG00000232229.5	lincRNA	long intergenic non-protein coding RNA 865 [Source:HGNC Symbol;Acc:HGNC:45170]	4082	-1.86	0.0211188	10.38	24.15
RBMS2	ENSG00000076067.12	protein_coding	RNA binding motif single stranded interacting protein 2 [Source:HGNC Symbol;Acc:HGNC:9909]	1799	-1.86	0.00263557	110.22	225.38
SAMD4A	ENSG00000020577.13	protein_coding	sterile alpha motif domain containing 4A [Source:HGNC Symbol;Acc:HGNC:23023]	2639	-1.86	0.00409305	47.65	98.54
MEF2C	ENSG00000081189.15	protein_coding	myocyte enhancer factor 2C [Source:HGNC Symbol;Acc:HGNC:6996]	1624	-1.86	0.00157319	528.09	1065.15
SEMA3A	ENSG00000075213.10	protein_coding	semaphorin 3A [Source:HGNC Symbol;Acc:HGNC:10723]	1908	-1.86	0.0430244	2.53	7.38
ANG	ENSG00000214274.9	protein_coding	angiogenin [Source:HGNC Symbol;Acc:HGNC:483]	738	-1.86	0.0207005	8.47	19.64
NAAA	ENSG00000138744.14	protein_coding	N-acylethanolamine acid amidase [Source:HGNC Symbol;Acc:HGNC:736]	1026	-1.86	0.00186021	436.2	882.45
AC004702.1	ENSG00000263494.1	lincRNA		195	-1.86	0.00264539	5.08	10.57
TRAJ21	ENSG00000211868.1	TR_J_gene	T cell receptor alpha joining 21 [Source:HGNC Symbol;Acc:HGNC:12050]	55	-1.86	0.0202743	11.86	27.27
SLC38A6	ENSG00000139974.15	protein_coding	solute carrier family 38 member 6 [Source:HGNC Symbol;Acc:HGNC:19863]	1084	-1.86	6.0934e-06	94.5	182.01
SLC27A1	ENSG00000130304.16	protein_coding	solute carrier family 27 member 1 [Source:HGNC Symbol;Acc:HGNC:10995]	1975	-1.86	0.00478214	136.06	281.54
DPYSL2	ENSG00000092964.17	protein_coding	dihydropyrimidinase like 2 [Source:HGNC Symbol;Acc:HGNC:3014]	1816	-1.86	0.000538133	783.08	1549.44
FGFRL1	ENSG00000127418.14	protein_coding	fibroblast growth factor receptor like 1 [Source:HGNC Symbol;Acc:HGNC:3693]	1739	-1.85	0.00194968	48.36	97.99
HERC2P2	ENSG00000276550.4	transcribed_unprocessed_pseudogene	hect domain and RLD 2 pseudogene 2 [Source:HGNC Symbol;Acc:HGNC:4870]	2549	-1.85	0.00481516	380.82	788.41
NSMF	ENSG00000165802.22	protein_coding	NMDA receptor synaptonuclear signaling and neuronal migration factor [Source:HGNC Symbol;Acc:HGNC:29843]	2357	-1.85	0.0011078	130.17	260.05
RNF26	ENSG00000173456.4	protein_coding	ring finger protein 26 [Source:HGNC Symbol;Acc:HGNC:14646]	2787	-1.85	0.0174745	90.48	175.05
SLC9B2	ENSG00000164038.14	protein_coding	solute carrier family 9 member B2 [Source:HGNC Symbol;Acc:HGNC:25143]	1297	-1.85	0.015821	60.61	134.92
AC097504.1	ENSG00000250189.2	processed_pseudogene		2415	-1.85	0.0282043	40.21	97.09
DPF3	ENSG00000205683.11	protein_coding	double PHD fingers 3 [Source:HGNC Symbol;Acc:HGNC:17427]	1888	-1.85	0.0150182	30.99	68.8
EXOC6B	ENSG00000144036.15	protein_coding	exocyst complex component 6B [Source:HGNC Symbol;Acc:HGNC:17085]	2063	-1.85	0.00171007	139.91	281.65
SPA17	ENSG00000064199.6	protein_coding	sperm autoantigenic protein 17 [Source:HGNC Symbol;Acc:HGNC:11210]	1787	-1.85	0.0149059	10.51	23.6
USP46-AS1	ENSG00000248866.1	lincRNA	USP46 antisense RNA 1 [Source:HGNC Symbol;Acc:HGNC:43991]	1048	-1.85	0.0100018	4.42	9.67
LINC02009	ENSG00000283646.1	lincRNA	long intergenic non-protein coding RNA 2009 [Source:HGNC Symbol;Acc:HGNC:52845]	2951	-1.85	0.0404437	11.88	32.86
ABCB1	ENSG00000085563.14	protein_coding	ATP binding cassette subfamily B member 1 [Source:HGNC Symbol;Acc:HGNC:40]	1845	-1.85	0.0105453	63.95	137.02
NDUFAF2	ENSG00000164182.10	protein_coding	NADH:ubiquinone oxidoreductase complex assembly factor 2 [Source:HGNC Symbol;Acc:HGNC:28086]	616	-1.85	0.00333629	21.72	44.79
LINC00987	ENSG00000237248.4	lincRNA	long intergenic non-protein coding RNA 987 [Source:HGNC Symbol;Acc:HGNC:48911]	2472	-1.85	0.0309192	17.44	42.95
PEA15	ENSG00000162734.12	protein_coding	proliferation and apoptosis adaptor protein 15 [Source:HGNC Symbol;Acc:HGNC:8822]	1710	-1.85	3.2283e-06	181.62	347.44
ADCY9	ENSG00000162104.9	protein_coding	adenylate cyclase 9 [Source:HGNC Symbol;Acc:HGNC:240]	1899	-1.85	0.00121006	103.99	207.02
DUSP7	ENSG00000164086.9	protein_coding	dual specificity phosphatase 7 [Source:HGNC Symbol;Acc:HGNC:3073]	3200	-1.85	5.6014e-06	219.78	420.9
MIR6503	ENSG00000275344.1	miRNA	microRNA 6503 [Source:HGNC Symbol;Acc:HGNC:49968]	86	-1.85	0.0147102	5.34	11.89
LPAR6	ENSG00000139679.15	protein_coding	lysophosphatidic acid receptor 6 [Source:HGNC Symbol;Acc:HGNC:15520]	1271	-1.85	0.000302627	218.46	426.49
SOGA1	ENSG00000149639.14	protein_coding	suppressor of glucose, autophagy associated 1 [Source:HGNC Symbol;Acc:HGNC:16111]	5838	-1.85	0.000171777	265.65	516.26
AL590617.2	ENSG00000225177.5	antisense		704	-1.84	0.0117983	6.09	13.09
QPRT	ENSG00000103485.17	protein_coding	quinolinate phosphoribosyltransferase [Source:HGNC Symbol;Acc:HGNC:9755]	1508	-1.84	0.00608692	10.3	21.6
PHPT1	ENSG00000054148.17	protein_coding	phosphohistidine phosphatase 1 [Source:HGNC Symbol;Acc:HGNC:30033]	842	-1.84	0.000313892	41.21	80.71
OR6K5P	ENSG00000226949.1	unprocessed_pseudogene	olfactory receptor family 6 subfamily K member 5 pseudogene [Source:HGNC Symbol;Acc:HGNC:15032]	945	-1.84	0.0415932	1.81	5.42
TRAJ35	ENSG00000211854.1	TR_J_gene	T cell receptor alpha joining 35 (non-functional) [Source:HGNC Symbol;Acc:HGNC:12065]	59	-1.84	0.0307207	8.17	19.87
AC074008.1	ENSG00000284902.1	sense_intronic		1506	-1.84	0.00514509	5.32	10.99
GATA3	ENSG00000107485.16	protein_coding	GATA binding protein 3 [Source:HGNC Symbol;Acc:HGNC:4172]	1862	-1.84	0.00971768	63.23	133.8
AL356966.1	ENSG00000224356.5	sense_intronic		1396	-1.84	0.0104814	7.97	17.07
NCR3	ENSG00000204475.9	protein_coding	natural cytotoxicity triggering receptor 3 [Source:HGNC Symbol;Acc:HGNC:19077]	839	-1.84	0.0234339	21.19	48.65
AL359232.1	ENSG00000258561.1	lincRNA		645	-1.84	0.0304719	2.96	7.25
CDKN2A	ENSG00000147889.17	protein_coding	cyclin dependent kinase inhibitor 2A [Source:HGNC Symbol;Acc:HGNC:1787]	792	-1.84	0.00510774	16.19	33.43
TRAJ42	ENSG00000211847.1	TR_J_gene	T cell receptor alpha joining 42 [Source:HGNC Symbol;Acc:HGNC:12073]	66	-1.84	0.0252358	8.73	20.41
EEF1A1P11	ENSG00000228502.1	processed_pseudogene	eukaryotic translation elongation factor 1 alpha 1 pseudogene 11 [Source:HGNC Symbol;Acc:HGNC:3206]	1389	-1.83	0.0153661	4.22	9.11
PAPLN	ENSG00000100767.16	protein_coding	papilin, proteoglycan like sulfated glycoprotein [Source:HGNC Symbol;Acc:HGNC:19262]	3477	-1.83	0.0021792	15.46	30.89
NPDC1	ENSG00000107281.9	protein_coding	neural proliferation, differentiation and control 1 [Source:HGNC Symbol;Acc:HGNC:7899]	938	-1.83	0.0116872	66.69	142
KDM2B	ENSG00000089094.18	protein_coding	lysine demethylase 2B [Source:HGNC Symbol;Acc:HGNC:13610]	2221	-1.83	0.00108743	339.91	669.36
GIMAP7	ENSG00000179144.4	protein_coding	GTPase, IMAP family member 7 [Source:HGNC Symbol;Acc:HGNC:22404]	1256	-1.83	0.00191938	516.93	1028.11
NEFH	ENSG00000100285.9	protein_coding	neurofilament heavy [Source:HGNC Symbol;Acc:HGNC:7737]	3783	-1.83	0.0143796	9.58	20.95
NRP2	ENSG00000118257.16	protein_coding	neuropilin 2 [Source:HGNC Symbol;Acc:HGNC:8005]	1912	-1.83	0.0181214	8.56	18.9
FAHD2B	ENSG00000144199.11	protein_coding	fumarylacetoacetate hydrolase domain containing 2B [Source:HGNC Symbol;Acc:HGNC:25318]	1006	-1.83	0.0137995	9.08	19.58
NFATC2	ENSG00000101096.19	protein_coding	nuclear factor of activated T cells 2 [Source:HGNC Symbol;Acc:HGNC:7776]	4235	-1.83	0.00944458	402.4	844.55
RN7SL138P	ENSG00000266274.2	misc_RNA	RNA, 7SL, cytoplasmic 138, pseudogene [Source:HGNC Symbol;Acc:HGNC:46154]	287	-1.83	0.00478224	9.07	18.66
CD52	ENSG00000169442.8	protein_coding	CD52 molecule [Source:HGNC Symbol;Acc:HGNC:1804]	477	-1.83	0.0051918	579.54	1173.77
KLF11	ENSG00000172059.10	protein_coding	Kruppel like factor 11 [Source:HGNC Symbol;Acc:HGNC:11811]	2296	-1.83	0.00124936	130.13	255.64
GOLGA7B	ENSG00000155265.10	protein_coding	golgin A7 family member B [Source:HGNC Symbol;Acc:HGNC:31668]	4495	-1.83	0.0140286	24.96	53.56
CACNA2D2	ENSG00000007402.11	protein_coding	calcium voltage-gated channel auxiliary subunit alpha2delta 2 [Source:HGNC Symbol;Acc:HGNC:1400]	4200	-1.83	0.0276912	14.78	34.45
SYNGR1	ENSG00000100321.14	protein_coding	synaptogyrin 1 [Source:HGNC Symbol;Acc:HGNC:11498]	1576	-1.82	0.00415588	38.43	77.57
NT5DC4	ENSG00000144130.11	protein_coding	5'-nucleotidase domain containing 4 [Source:HGNC Symbol;Acc:HGNC:27678]	1006	-1.82	0.0322927	41.88	101.06
PDZD4	ENSG00000067840.12	protein_coding	PDZ domain containing 4 [Source:HGNC Symbol;Acc:HGNC:21167]	1707	-1.82	0.0150533	37.06	79.41
MTUS1	ENSG00000129422.14	protein_coding	microtubule associated scaffold protein 1 [Source:HGNC Symbol;Acc:HGNC:29789]	1846	-1.82	0.0311042	17.34	41.63
FABP5	ENSG00000164687.10	protein_coding	fatty acid binding protein 5 [Source:HGNC Symbol;Acc:HGNC:3560]	793	-1.82	0.0146228	22.41	48.03
DPP4	ENSG00000197635.9	protein_coding	dipeptidyl peptidase 4 [Source:HGNC Symbol;Acc:HGNC:3009]	1268	-1.82	0.0188497	95.13	209
ME3	ENSG00000151376.16	protein_coding	malic enzyme 3 [Source:HGNC Symbol;Acc:HGNC:6985]	1184	-1.82	0.0156357	5.36	11.44
FUOM	ENSG00000148803.11	protein_coding	fucose mutarotase [Source:HGNC Symbol;Acc:HGNC:24733]	667	-1.82	0.00168124	30.23	59.55
ADAMTSL5	ENSG00000185761.10	protein_coding	ADAMTS like 5 [Source:HGNC Symbol;Acc:HGNC:27912]	1063	-1.82	0.0289751	3.6	8.43
LINC01934	ENSG00000234663.6	lincRNA	long intergenic non-protein coding RNA 1934 [Source:HGNC Symbol;Acc:HGNC:52757]	1886	-1.82	0.0208527	71.82	159.49
AL512652.1	ENSG00000275485.1	sense_intronic		500	-1.82	0.00617975	5.4	11.2
SPN	ENSG00000197471.11	protein_coding	sialophorin [Source:HGNC Symbol;Acc:HGNC:11249]	2791	-1.82	0.00169102	1079.25	2120.43
CHST10	ENSG00000115526.10	protein_coding	carbohydrate sulfotransferase 10 [Source:HGNC Symbol;Acc:HGNC:19650]	836	-1.82	0.00977918	8.96	18.67
DHX57	ENSG00000163214.20	protein_coding	DExH-box helicase 57 [Source:HGNC Symbol;Acc:HGNC:20086]	2313	-1.82	0.000134014	191.67	365.47
AC138965.3	ENSG00000280068.1	TEC		498	-1.82	0.0367473	2.07	5.24
CNN3	ENSG00000117519.15	protein_coding	calponin 3 [Source:HGNC Symbol;Acc:HGNC:2157]	1241	-1.82	0.0275157	8.76	20.86
GZMM	ENSG00000197540.7	protein_coding	granzyme M [Source:HGNC Symbol;Acc:HGNC:4712]	940	-1.81	0.00682031	59.15	120.81
FAM234B	ENSG00000084444.13	protein_coding	family with sequence similarity 234 member B [Source:HGNC Symbol;Acc:HGNC:29288]	2024	-1.81	0.0180602	48.28	92.64
RTKN	ENSG00000114993.16	protein_coding	rhotekin [Source:HGNC Symbol;Acc:HGNC:10466]	1233	-1.81	0.020441	4.91	10.97
HOXB2	ENSG00000173917.10	protein_coding	homeobox B2 [Source:HGNC Symbol;Acc:HGNC:5113]	1039	-1.81	0.0218018	28.02	62.62
AC048382.5	ENSG00000275120.2	antisense		3667	-1.81	0.000789271	13.89	26.87
TRBJ1-6	ENSG00000282780.1	TR_J_gene	T cell receptor beta joining 1-6 [Source:HGNC Symbol;Acc:HGNC:12167]	53	-1.81	0.0307814	17.74	41.91
MAP4K1	ENSG00000104814.12	protein_coding	mitogen-activated protein kinase kinase kinase kinase 1 [Source:HGNC Symbol;Acc:HGNC:6863]	1129	-1.81	0.00712595	275.35	560.52
TRAV12-1	ENSG00000211785.1	TR_V_gene	T cell receptor alpha variable 12-1 [Source:HGNC Symbol;Acc:HGNC:12105]	340	-1.81	0.0391386	4.96	12.67
CHID1	ENSG00000177830.17	protein_coding	chitinase domain containing 1 [Source:HGNC Symbol;Acc:HGNC:28474]	1105	-1.81	0.0289359	159.99	301.57
TRBJ1-5	ENSG00000282173.1	TR_J_gene	T cell receptor beta joining 1-5 [Source:HGNC Symbol;Acc:HGNC:12166]	50	-1.81	0.0309084	16.76	39.44
TTC16	ENSG00000167094.15	protein_coding	tetratricopeptide repeat domain 16 [Source:HGNC Symbol;Acc:HGNC:26536]	3561	-1.8	0.0291895	35.65	82.63
LINC02100	ENSG00000248693.1	lincRNA	long intergenic non-protein coding RNA 2100 [Source:HGNC Symbol;Acc:HGNC:52955]	238	-1.8	0.0021792	8.11	15.92
DLEU7-AS1	ENSG00000237152.3	antisense	DLEU7 antisense RNA 1 [Source:HGNC Symbol;Acc:HGNC:39966]	1806	-1.8	0.0179554	6.05	13.03
ENG	ENSG00000106991.13	protein_coding	endoglin [Source:HGNC Symbol;Acc:HGNC:3349]	2014	-1.8	0.00247469	126.76	248.32
SSBP4	ENSG00000130511.15	protein_coding	single stranded DNA binding protein 4 [Source:HGNC Symbol;Acc:HGNC:15676]	760	-1.8	0.000283449	259.8	492.91
COL6A1	ENSG00000142156.14	protein_coding	collagen type VI alpha 1 chain [Source:HGNC Symbol;Acc:HGNC:2211]	1802	-1.8	0.0270892	6.63	15.15
LINC00622	ENSG00000260941.1	sense_overlapping	long intergenic non-protein coding RNA 622 [Source:HGNC Symbol;Acc:HGNC:44251]	1570	-1.8	0.0257238	3.06	6.79
TRBJ1-3	ENSG00000282133.1	TR_J_gene	T cell receptor beta joining 1-3 [Source:HGNC Symbol;Acc:HGNC:12164]	50	-1.8	0.0304774	10.29	23.97
RASSF4	ENSG00000107551.20	protein_coding	Ras association domain family member 4 [Source:HGNC Symbol;Acc:HGNC:20793]	1400	-1.8	0.0001754	574.2	1084.25
SPINT1	ENSG00000166145.14	protein_coding	serine peptidase inhibitor, Kunitz type 1 [Source:HGNC Symbol;Acc:HGNC:11246]	1179	-1.8	0.0145426	77.63	163.18
KRT17P8	ENSG00000256937.1	processed_pseudogene	keratin 17 pseudogene 8 [Source:HGNC Symbol;Acc:HGNC:50726]	863	-1.8	0.027115	26.32	59.84
RNVU1-15	ENSG00000207205.1	snRNA	RNA, variant U1 small nuclear 15 [Source:HGNC Symbol;Acc:HGNC:48320]	165	-1.8	0.0169895	3.02	6.63
PDK4	ENSG00000004799.7	protein_coding	pyruvate dehydrogenase kinase 4 [Source:HGNC Symbol;Acc:HGNC:8812]	1479	-1.79	0.0143468	350.96	735.78
BMPR1A	ENSG00000107779.13	protein_coding	bone morphogenetic protein receptor type 1A [Source:HGNC Symbol;Acc:HGNC:1076]	4756	-1.79	0.0029378	29.7	57.81
MIR4697HG	ENSG00000280237.3	TEC	MIR4697 host gene [Source:HGNC Symbol;Acc:HGNC:27448]	5164	-1.78	0.0207131	30.28	65.37
USP46	ENSG00000109189.12	protein_coding	ubiquitin specific peptidase 46 [Source:HGNC Symbol;Acc:HGNC:20075]	2241	-1.78	0.00149001	64.87	124.86
RPS6KA4	ENSG00000162302.12	protein_coding	ribosomal protein S6 kinase A4 [Source:HGNC Symbol;Acc:HGNC:10433]	1682	-1.78	2.53e-08	305.71	557.03
SNX33	ENSG00000173548.8	protein_coding	sorting nexin 33 [Source:HGNC Symbol;Acc:HGNC:28468]	5136	-1.78	0.00131259	59.17	113.34
GPNMB	ENSG00000136235.15	protein_coding	glycoprotein nmb [Source:HGNC Symbol;Acc:HGNC:4462]	1021	-1.78	0.0457319	2.8	8.21
CFD	ENSG00000197766.7	protein_coding	complement factor D [Source:HGNC Symbol;Acc:HGNC:2771]	1005	-1.78	0.0198773	268.04	573.76
MBNL2	ENSG00000139793.18	protein_coding	muscleblind like splicing regulator 2 [Source:HGNC Symbol;Acc:HGNC:16746]	3590	-1.78	0.00656745	283.83	565.56
HDAC9	ENSG00000048052.21	protein_coding	histone deacetylase 9 [Source:HGNC Symbol;Acc:HGNC:14065]	2006	-1.78	0.0125836	250.22	514.92
ENTPD6	ENSG00000197586.12	protein_coding	ectonucleoside triphosphate diphosphohydrolase 6 (putative) [Source:HGNC Symbol;Acc:HGNC:3368]	1454	-1.78	8.10109e-05	224.65	417.62
NLN	ENSG00000123213.22	protein_coding	neurolysin [Source:HGNC Symbol;Acc:HGNC:16058]	2710	-1.78	0.00163349	120.95	232
GSTP1	ENSG00000084207.16	protein_coding	glutathione S-transferase pi 1 [Source:HGNC Symbol;Acc:HGNC:4638]	751	-1.78	0.000346957	325.18	612.8
LINC01678	ENSG00000225331.1	lincRNA	long intergenic non-protein coding RNA 1678 [Source:HGNC Symbol;Acc:HGNC:52466]	669	-1.78	0.0379874	2.49	6.02
KCNMB1	ENSG00000145936.8	protein_coding	potassium calcium-activated channel subfamily M regulatory beta subunit 1 [Source:HGNC Symbol;Acc:HGNC:6285]	3392	-1.77	0.00815047	43.99	88.06
CD8A	ENSG00000153563.15	protein_coding	CD8a molecule [Source:HGNC Symbol;Acc:HGNC:1706]	2124	-1.77	0.0314733	211.3	483.91
SCIMP	ENSG00000161929.14	protein_coding	SLP adaptor and CSK interacting membrane protein [Source:HGNC Symbol;Acc:HGNC:33504]	1570	-1.77	0.000964362	457.21	865.22
MIR9-3HG	ENSG00000255571.8	lincRNA	MIR9-3 host gene [Source:HGNC Symbol;Acc:HGNC:27388]	1277	-1.77	0.0237198	9.64	20.87
DSC1	ENSG00000134765.9	protein_coding	desmocollin 1 [Source:HGNC Symbol;Acc:HGNC:3035]	4248	-1.77	0.0437224	3.48	8.97
AC002044.2	ENSG00000279591.1	TEC		970	-1.77	0.0123309	12.5	25.33
TIMM23	ENSG00000265354.3	protein_coding	translocase of inner mitochondrial membrane 23 [Source:HGNC Symbol;Acc:HGNC:17312]	1222	-1.77	0.0465016	152.17	278.57
TPCN1	ENSG00000186815.12	protein_coding	two pore segment channel 1 [Source:HGNC Symbol;Acc:HGNC:18182]	1565	-1.77	0.0014882	424.91	806.85
TULP3	ENSG00000078246.16	protein_coding	tubby like protein 3 [Source:HGNC Symbol;Acc:HGNC:12425]	1268	-1.77	0.00581973	27.29	54.18
TEKT4P2	ENSG00000188681.11	transcribed_unprocessed_pseudogene	tektin 4 pseudogene 2 [Source:HGNC Symbol;Acc:HGNC:40046]	1456	-1.77	0.048328	4.34	12.86
TRAJ26	ENSG00000211863.1	TR_J_gene	T cell receptor alpha joining 26 [Source:HGNC Symbol;Acc:HGNC:12055]	60	-1.77	0.0326061	11.8	27.14
HVCN1	ENSG00000122986.13	protein_coding	hydrogen voltage gated channel 1 [Source:HGNC Symbol;Acc:HGNC:28240]	1167	-1.77	0.00860171	365.83	728.71
YIF1A	ENSG00000174851.15	protein_coding	Yip1 interacting factor homolog A, membrane trafficking protein [Source:HGNC Symbol;Acc:HGNC:16688]	725	-1.77	0.00268867	62.38	120.51
TP53	ENSG00000141510.16	protein_coding	tumor protein p53 [Source:HGNC Symbol;Acc:HGNC:11998]	1778	-1.77	0.000285209	286.09	532.2
PRMT6	ENSG00000198890.7	protein_coding	protein arginine methyltransferase 6 [Source:HGNC Symbol;Acc:HGNC:18241]	2616	-1.77	0.00267012	49.83	96.02
ITPRIPL1	ENSG00000198885.9	protein_coding	ITPRIP like 1 [Source:HGNC Symbol;Acc:HGNC:29371]	2153	-1.76	0.0277202	25.43	56.1
AC009093.2	ENSG00000260517.3	lincRNA		1312	-1.76	2.64862e-05	85.98	157.41
UROS	ENSG00000188690.12	protein_coding	uroporphyrinogen III synthase [Source:HGNC Symbol;Acc:HGNC:12592]	1101	-1.76	0.00315593	134.59	258.72
DLG5	ENSG00000151208.16	protein_coding	discs large MAGUK scaffold protein 5 [Source:HGNC Symbol;Acc:HGNC:2904]	3359	-1.76	0.0174745	43.4	89.63
AC008115.4	ENSG00000275963.1	lincRNA		775	-1.76	0.0140843	3.25	6.81
CEP126	ENSG00000110318.13	protein_coding	centrosomal protein 126 [Source:HGNC Symbol;Acc:HGNC:29264]	4068	-1.76	0.0105453	15.76	31.47
ATP2B1-AS1	ENSG00000271614.1	lincRNA	ATP2B1 antisense RNA 1 [Source:HGNC Symbol;Acc:HGNC:27883]	3632	-1.76	0.00504721	42.05	81.29
TMEM8B	ENSG00000137103.18	protein_coding	transmembrane protein 8B [Source:HGNC Symbol;Acc:HGNC:21427]	3780	-1.76	0.0211596	33.67	71.05
AC005532.2	ENSG00000244167.1	processed_pseudogene		373	-1.76	0.0412984	3.22	7.9
VPS45	ENSG00000136631.13	protein_coding	vacuolar protein sorting 45 homolog [Source:HGNC Symbol;Acc:HGNC:14579]	1589	-1.76	1.46399e-05	207.68	378.28
QSER1	ENSG00000060749.14	protein_coding	glutamine and serine rich 1 [Source:HGNC Symbol;Acc:HGNC:26154]	3062	-1.76	2.24132e-05	431.98	787.73
TAGLN	ENSG00000149591.16	protein_coding	transgelin [Source:HGNC Symbol;Acc:HGNC:11553]	1378	-1.76	0.00369658	221.62	424.89
AC020659.1	ENSG00000174171.5	antisense		1198	-1.75	0.0384338	23.63	55.97
DHX32	ENSG00000089876.11	protein_coding	DEAH-box helicase 32 (putative) [Source:HGNC Symbol;Acc:HGNC:16717]	2087	-1.75	0.00107826	79.3	149.05
MIR3142HG	ENSG00000253522.6	lincRNA	MIR3142 host gene [Source:HGNC Symbol;Acc:HGNC:51944]	2252	-1.75	0.0154442	13.61	27.83
CD247	ENSG00000198821.10	protein_coding	CD247 molecule [Source:HGNC Symbol;Acc:HGNC:1677]	1441	-1.75	0.0183904	342.53	712.6
NPTXR	ENSG00000221890.3	protein_coding	neuronal pentraxin receptor [Source:HGNC Symbol;Acc:HGNC:7954]	3644	-1.75	0.0141249	13.69	27.53
TRIM59	ENSG00000213186.7	protein_coding	tripartite motif containing 59 [Source:HGNC Symbol;Acc:HGNC:30834]	1531	-1.75	0.00718656	102.23	200.1
AC096733.2	ENSG00000273472.1	lincRNA		1394	-1.75	0.0372409	7.39	17.22
BICDL1	ENSG00000135127.11	protein_coding	BICD family like cargo adaptor 1 [Source:HGNC Symbol;Acc:HGNC:28095]	1048	-1.75	0.0190058	96.29	199.62
NRCAM	ENSG00000091129.19	protein_coding	neuronal cell adhesion molecule [Source:HGNC Symbol;Acc:HGNC:7994]	2656	-1.75	0.0400137	8.89	21.1
PEMT	ENSG00000133027.17	protein_coding	phosphatidylethanolamine N-methyltransferase [Source:HGNC Symbol;Acc:HGNC:8830]	742	-1.75	0.000212685	26.99	49.93
FIGNL2	ENSG00000261308.2	protein_coding	fidgetin like 2 [Source:HGNC Symbol;Acc:HGNC:13287]	4752	-1.75	0.0226794	7.54	16.1
AL590705.5	ENSG00000254876.5	processed_transcript		2368	-1.75	0.00883773	11.05	21.73
EREG	ENSG00000124882.3	protein_coding	epiregulin [Source:HGNC Symbol;Acc:HGNC:3443]	2169	-1.75	0.0298217	14.38	31.38
AC132068.1	ENSG00000279757.1	TEC		459	-1.75	0.017948	4.04	8.46
TLK2P2	ENSG00000228828.1	processed_pseudogene	tousled like kinase 2 pseudogene 2 [Source:HGNC Symbol;Acc:HGNC:22227]	2240	-1.75	0.0221402	6.77	14.35
PIEZO1	ENSG00000103335.22	protein_coding	piezo type mechanosensitive ion channel component 1 [Source:HGNC Symbol;Acc:HGNC:28993]	1408	-1.75	0.000839026	1259.73	2339.68
NANP	ENSG00000170191.4	protein_coding	N-acetylneuraminic acid phosphatase [Source:HGNC Symbol;Acc:HGNC:16140]	3964	-1.75	0.0014428	22.78	43.1
NPIPP1	ENSG00000188599.17	transcribed_unprocessed_pseudogene	nuclear pore complex interacting protein pseudogene 1 [Source:HGNC Symbol;Acc:HGNC:35407]	953	-1.74	0.0261435	9.2	20.15
B3GNT7	ENSG00000156966.6	protein_coding	UDP-GlcNAc:betaGal beta-1,3-N-acetylglucosaminyltransferase 7 [Source:HGNC Symbol;Acc:HGNC:18811]	2166	-1.74	0.0213446	12.46	25.91
AP000892.3	ENSG00000280143.1	TEC		5326	-1.74	0.00370666	11.03	21.41
TRBD1	ENSG00000282431.1	TR_D_gene	T cell receptor beta diversity 1 [Source:HGNC Symbol;Acc:HGNC:12158]	12	-1.74	0.039621	5.62	13.34
MMP17	ENSG00000198598.6	protein_coding	matrix metallopeptidase 17 [Source:HGNC Symbol;Acc:HGNC:7163]	1062	-1.74	0.00930512	85.8	167.98
CRIP1	ENSG00000213145.9	protein_coding	cysteine rich protein 1 [Source:HGNC Symbol;Acc:HGNC:2360]	1132	-1.74	0.0143796	29.01	58.5
ZFYVE28	ENSG00000159733.13	protein_coding	zinc finger FYVE-type containing 28 [Source:HGNC Symbol;Acc:HGNC:29334]	1964	-1.74	0.0043767	93.44	177.61
TSEN54	ENSG00000182173.12	protein_coding	tRNA splicing endonuclease subunit 54 [Source:HGNC Symbol;Acc:HGNC:27561]	844	-1.74	0.0087402	72.46	141.33
AGAP3	ENSG00000133612.18	protein_coding	ArfGAP with GTPase domain, ankyrin repeat and PH domain 3 [Source:HGNC Symbol;Acc:HGNC:16923]	1209	-1.74	0.000323234	208.31	380.65
CD2	ENSG00000116824.4	protein_coding	CD2 molecule [Source:HGNC Symbol;Acc:HGNC:1639]	1044	-1.74	0.0211962	176.91	367.82
AC019080.1	ENSG00000213963.6	sense_overlapping		1898	-1.74	0.000172843	32.02	58.79
KLF4	ENSG00000136826.14	protein_coding	Kruppel like factor 4 [Source:HGNC Symbol;Acc:HGNC:6348]	1915	-1.74	5.67914e-05	232.85	420.6
HLCS-IT1	ENSG00000237646.1	sense_intronic	HLCS intronic transcript 1 [Source:HGNC Symbol;Acc:HGNC:41343]	531	-1.74	0.0141249	3.97	8.03
AC087392.3	ENSG00000262228.2	lincRNA		1754	-1.74	0.00660816	8.8	17.18
DHRS4L2	ENSG00000187630.16	protein_coding	dehydrogenase/reductase 4 like 2 [Source:HGNC Symbol;Acc:HGNC:19731]	923	-1.74	0.00503749	38.27	73.25
AC067940.1	ENSG00000238259.1	processed_pseudogene		300	-1.74	0.0126958	5.92	11.73
S1PR3	ENSG00000213694.3	protein_coding	sphingosine-1-phosphate receptor 3 [Source:HGNC Symbol;Acc:HGNC:3167]	6356	-1.73	0.0212365	112.34	232.32
PKD1P1	ENSG00000244257.5	unprocessed_pseudogene	polycystin 1, transient receptor potential channel interacting pseudogene 1 [Source:HGNC Symbol;Acc:HGNC:30065]	6805	-1.73	0.0333215	2.67	6.03
SNORA19	ENSG00000207468.1	snoRNA	small nucleolar RNA, H/ACA box 19 [Source:HGNC Symbol;Acc:HGNC:32609]	128	-1.73	0.0127307	4.08	8.11
KCTD17	ENSG00000100379.17	protein_coding	potassium channel tetramerization domain containing 17 [Source:HGNC Symbol;Acc:HGNC:25705]	1038	-1.73	0.00608058	54.06	103.76
FTCDNL1	ENSG00000226124.7	protein_coding	formiminotransferase cyclodeaminase N-terminal like [Source:HGNC Symbol;Acc:HGNC:48661]	1038	-1.73	0.0120256	7.35	14.67
C5orf63	ENSG00000164241.13	protein_coding	chromosome 5 open reading frame 63 [Source:HGNC Symbol;Acc:HGNC:40051]	1543	-1.73	0.0199434	42.57	87.48
C2orf27A	ENSG00000197927.12	transcribed_unprocessed_pseudogene	chromosome 2 open reading frame 27A [Source:HGNC Symbol;Acc:HGNC:25077]	844	-1.73	0.0355138	6.63	14.95
NUDT14	ENSG00000183828.14	protein_coding	nudix hydrolase 14 [Source:HGNC Symbol;Acc:HGNC:20141]	664	-1.73	0.00491141	24.09	46.02
TRAJ32	ENSG00000211857.1	TR_J_gene	T cell receptor alpha joining 32 [Source:HGNC Symbol;Acc:HGNC:12062]	66	-1.73	0.0366356	11.21	25.54
MIR1203	ENSG00000221739.1	miRNA	microRNA 1203 [Source:HGNC Symbol;Acc:HGNC:35269]	85	-1.73	0.0324659	3.95	8.78
SLC2A8	ENSG00000136856.17	protein_coding	solute carrier family 2 member 8 [Source:HGNC Symbol;Acc:HGNC:13812]	1022	-1.73	0.00416361	17.91	33.86
CXCL2	ENSG00000081041.8	protein_coding	C-X-C motif chemokine ligand 2 [Source:HGNC Symbol;Acc:HGNC:4603]	788	-1.73	0.030842	3.93	8.69
AC068050.1	ENSG00000213557.4	processed_pseudogene		380	-1.73	0.0496564	2.2	7.46
AC013731.1	ENSG00000270557.1	lincRNA		883	-1.73	0.0157862	8.13	16.35
SLITRK4	ENSG00000179542.15	protein_coding	SLIT and NTRK like family member 4 [Source:HGNC Symbol;Acc:HGNC:23502]	4992	-1.73	0.00531907	54.24	103.11
BZW2	ENSG00000136261.14	protein_coding	basic leucine zipper and W2 domains 2 [Source:HGNC Symbol;Acc:HGNC:18808]	1389	-1.73	0.00566948	122.51	233.79
AC089999.2	ENSG00000277566.1	sense_intronic		577	-1.73	0.0120137	8.91	17.47
MIER2	ENSG00000105556.11	protein_coding	MIER family member 2 [Source:HGNC Symbol;Acc:HGNC:29210]	1668	-1.73	0.00111331	120.91	222.47
CDHR3	ENSG00000128536.15	protein_coding	cadherin related family member 3 [Source:HGNC Symbol;Acc:HGNC:26308]	1305	-1.73	0.0348613	30.58	68.17
USP13	ENSG00000058056.8	protein_coding	ubiquitin specific peptidase 13 [Source:HGNC Symbol;Acc:HGNC:12611]	2889	-1.73	0.00324734	58.63	109.82
DHRS4	ENSG00000157326.18	protein_coding	dehydrogenase/reductase 4 [Source:HGNC Symbol;Acc:HGNC:16985]	1029	-1.73	0.000105631	49.37	89.1
CCDC28B	ENSG00000160050.14	protein_coding	coiled-coil domain containing 28B [Source:HGNC Symbol;Acc:HGNC:28163]	1027	-1.72	0.0116872	22.34	43.92
PLCB1	ENSG00000182621.17	protein_coding	phospholipase C beta 1 [Source:HGNC Symbol;Acc:HGNC:15917]	2394	-1.72	0.0199209	165.07	335.94
TRAJ23	ENSG00000211866.1	TR_J_gene	T cell receptor alpha joining 23 [Source:HGNC Symbol;Acc:HGNC:12052]	63	-1.72	0.0423992	12.28	29.15
AC116667.1	ENSG00000271009.3	lincRNA		2072	-1.72	0.0122466	12.14	23.75
ZNF74	ENSG00000185252.18	protein_coding	zinc finger protein 74 [Source:HGNC Symbol;Acc:HGNC:13144]	2918	-1.72	0.00747182	43.4	83.34
SOCS6	ENSG00000170677.5	protein_coding	suppressor of cytokine signaling 6 [Source:HGNC Symbol;Acc:HGNC:16833]	3122	-1.72	0.00232525	56.07	104.12
CARD9	ENSG00000187796.14	protein_coding	caspase recruitment domain family member 9 [Source:HGNC Symbol;Acc:HGNC:16391]	2136	-1.72	0.00182954	217.96	402.3
TTC22	ENSG00000006555.10	protein_coding	tetratricopeptide repeat domain 22 [Source:HGNC Symbol;Acc:HGNC:26067]	1832	-1.72	0.00443619	61.15	114.64
CEP78	ENSG00000148019.13	protein_coding	centrosomal protein 78 [Source:HGNC Symbol;Acc:HGNC:25740]	2698	-1.72	0.00479342	225.23	424.24
PTGDS	ENSG00000107317.12	protein_coding	prostaglandin D2 synthase [Source:HGNC Symbol;Acc:HGNC:9592]	656	-1.72	0.0426274	10.04	23.81
MTHFD1	ENSG00000100714.15	protein_coding	methylenetetrahydrofolate dehydrogenase, cyclohydrolase and formyltetrahydrofolate synthetase 1 [Source:HGNC Symbol;Acc:HGNC:7432]	1286	-1.72	0.0123908	204.95	401.56
FAHD2A	ENSG00000115042.9	protein_coding	fumarylacetoacetate hydrolase domain containing 2A [Source:HGNC Symbol;Acc:HGNC:24252]	1541	-1.72	0.00156431	57.62	106.18
TRBJ1-4	ENSG00000281958.1	TR_J_gene	T cell receptor beta joining 1-4 [Source:HGNC Symbol;Acc:HGNC:12165]	51	-1.72	0.0445432	12.89	31.1
MTSS1	ENSG00000170873.18	protein_coding	MTSS1, I-BAR domain containing [Source:HGNC Symbol;Acc:HGNC:20443]	1609	-1.72	0.00515548	687.52	1291.63
AC131212.4	ENSG00000280311.1	TEC		975	-1.72	0.0162055	3.26	6.6
MANEAL	ENSG00000185090.14	protein_coding	mannosidase endo-alpha like [Source:HGNC Symbol;Acc:HGNC:26452]	1850	-1.72	0.0258333	3.3	7.1
PTPN13	ENSG00000163629.12	protein_coding	protein tyrosine phosphatase, non-receptor type 13 [Source:HGNC Symbol;Acc:HGNC:9646]	4903	-1.72	0.0211668	41.48	84.48
AC004846.1	ENSG00000258376.2	antisense		3050	-1.72	0.0325647	5	10.89
TRAJ36	ENSG00000276699.1	TR_J_gene	T cell receptor alpha joining 36 [Source:HGNC Symbol;Acc:HGNC:12066]	58	-1.72	0.0363907	9.42	21.03
SHTN1	ENSG00000187164.19	protein_coding	shootin 1 [Source:HGNC Symbol;Acc:HGNC:29319]	3713	-1.72	0.0153319	288.68	570.54
GAPDHP47	ENSG00000243033.2	processed_pseudogene	glyceraldehyde 3 phosphate dehydrogenase pseudogene 47 [Source:HGNC Symbol;Acc:HGNC:37803]	999	-1.72	0.00753045	6.33	11.82
AC021188.1	ENSG00000230747.1	antisense		740	-1.72	0.0331203	5.64	12.29
MAL	ENSG00000172005.10	protein_coding	mal, T cell differentiation protein [Source:HGNC Symbol;Acc:HGNC:6817]	814	-1.72	0.0395439	73.1	167.17
DOCK7	ENSG00000116641.17	protein_coding	dedicator of cytokinesis 7 [Source:HGNC Symbol;Acc:HGNC:19190]	2254	-1.71	0.000420557	108.29	195.79
C9orf47	ENSG00000186354.10	protein_coding	chromosome 9 open reading frame 47 [Source:HGNC Symbol;Acc:HGNC:23669]	3508	-1.71	0.0309163	37.58	80.25
C12orf45	ENSG00000151131.10	protein_coding	chromosome 12 open reading frame 45 [Source:HGNC Symbol;Acc:HGNC:28628]	4784	-1.71	0.00512743	145.9	274.25
EBF4	ENSG00000088881.20	protein_coding	early B cell factor 4 [Source:HGNC Symbol;Acc:HGNC:29278]	1593	-1.71	0.0395756	4.98	11.13
TNS3	ENSG00000136205.16	protein_coding	tensin 3 [Source:HGNC Symbol;Acc:HGNC:21616]	2018	-1.71	0.00230563	556.94	1019.34
EPHX1	ENSG00000143819.12	protein_coding	epoxide hydrolase 1 [Source:HGNC Symbol;Acc:HGNC:3401]	1191	-1.71	0.00166301	17.48	32.41
AC005332.5	ENSG00000274712.1	lincRNA		2005	-1.71	0.00884607	52.97	101.42
TRAJ38	ENSG00000211851.1	TR_J_gene	T cell receptor alpha joining 38 [Source:HGNC Symbol;Acc:HGNC:12068]	62	-1.71	0.0333218	13.47	29.23
ADSSL1	ENSG00000185100.10	protein_coding	adenylosuccinate synthase like 1 [Source:HGNC Symbol;Acc:HGNC:20093]	1246	-1.71	0.0116204	7.08	13.78
CLDN7	ENSG00000181885.18	protein_coding	claudin 7 [Source:HGNC Symbol;Acc:HGNC:2049]	1016	-1.71	0.0198284	8.64	17.46
UBE2E2	ENSG00000182247.9	protein_coding	ubiquitin conjugating enzyme E2 E2 [Source:HGNC Symbol;Acc:HGNC:12478]	1017	-1.71	0.00527458	85.73	160.62
ZNF503-AS2	ENSG00000237149.5	antisense	ZNF503 antisense RNA 2 [Source:HGNC Symbol;Acc:HGNC:23525]	1129	-1.71	0.0209694	4.5	9.01
AEN	ENSG00000181026.14	protein_coding	apoptosis enhancing nuclease [Source:HGNC Symbol;Acc:HGNC:25722]	1940	-1.71	0.0223083	128.83	262.28
PNMA3	ENSG00000183837.9	protein_coding	PNMA family member 3 [Source:HGNC Symbol;Acc:HGNC:18742]	2739	-1.71	0.0145858	21.65	42.59
TRAJ28	ENSG00000211861.1	TR_J_gene	T cell receptor alpha joining 28 [Source:HGNC Symbol;Acc:HGNC:12057]	66	-1.71	0.0442876	10.35	24.57
TBC1D19	ENSG00000109680.10	protein_coding	TBC1 domain family member 19 [Source:HGNC Symbol;Acc:HGNC:25624]	1093	-1.71	0.00603606	32.48	61.12
GPR18	ENSG00000125245.12	protein_coding	G protein-coupled receptor 18 [Source:HGNC Symbol;Acc:HGNC:4472]	1392	-1.71	0.0308827	40.28	85.59
LDB2	ENSG00000169744.12	protein_coding	LIM domain binding 2 [Source:HGNC Symbol;Acc:HGNC:6533]	1311	-1.71	0.049634	3.63	9.22
TRAJ43	ENSG00000211846.1	TR_J_gene	T cell receptor alpha joining 43 [Source:HGNC Symbol;Acc:HGNC:12074]	54	-1.71	0.0423619	6.56	15.16
TRAV41	ENSG00000211820.1	TR_V_gene	T cell receptor alpha variable 41 [Source:HGNC Symbol;Acc:HGNC:12142]	336	-1.7	0.0454754	4.16	10.01
NHS	ENSG00000188158.14	protein_coding	NHS actin remodeling regulator [Source:HGNC Symbol;Acc:HGNC:7820]	6881	-1.7	0.0304068	64.16	135.13
PRR5	ENSG00000186654.20	protein_coding	proline rich 5 [Source:HGNC Symbol;Acc:HGNC:31682]	1433	-1.7	0.0188662	160.8	320.43
SARM1	ENSG00000004139.13	protein_coding	sterile alpha and TIR motif containing 1 [Source:HGNC Symbol;Acc:HGNC:17074]	2353	-1.7	0.00154565	137.51	250.16
ERI3-IT1	ENSG00000233602.1	sense_intronic	ERI3 intronic transcript 1 [Source:HGNC Symbol;Acc:HGNC:41431]	619	-1.7	0.00344619	10.18	18.85
RIN1	ENSG00000174791.10	protein_coding	Ras and Rab interactor 1 [Source:HGNC Symbol;Acc:HGNC:18749]	1827	-1.7	0.00508129	91.74	170.92
RPUSD2	ENSG00000166133.17	protein_coding	RNA pseudouridylate synthase domain containing 2 [Source:HGNC Symbol;Acc:HGNC:24180]	1516	-1.7	0.0106195	27.34	52.38
ZAP70	ENSG00000115085.13	protein_coding	zeta chain of T cell receptor associated protein kinase 70 [Source:HGNC Symbol;Acc:HGNC:12858]	1527	-1.7	0.0214388	581.45	1169.44
ADAMTS1	ENSG00000154734.14	protein_coding	ADAM metallopeptidase with thrombospondin type 1 motif 1 [Source:HGNC Symbol;Acc:HGNC:217]	2111	-1.7	0.0301741	11.06	23.13
Z93930.3	ENSG00000272858.1	sense_intronic		749	-1.7	0.00654715	12	22.82
DOCK10	ENSG00000135905.19	protein_coding	dedicator of cytokinesis 10 [Source:HGNC Symbol;Acc:HGNC:23479]	2740	-1.7	0.00719116	1428.75	2678.47
TRAJ11	ENSG00000211878.1	TR_J_gene	T cell receptor alpha joining 11 [Source:HGNC Symbol;Acc:HGNC:12039]	60	-1.7	0.0413938	9.46	21.59
CELSR2	ENSG00000143126.7	protein_coding	cadherin EGF LAG seven-pass G-type receptor 2 [Source:HGNC Symbol;Acc:HGNC:3231]	4434	-1.7	0.0138299	40.12	77.84
AC009093.7	ENSG00000279106.1	TEC		1223	-1.7	0.000291506	59.74	106.25
RFC3	ENSG00000133119.12	protein_coding	replication factor C subunit 3 [Source:HGNC Symbol;Acc:HGNC:9971]	1492	-1.7	0.00777842	50.74	95.94
LACTB2-AS1	ENSG00000246366.6	antisense	LACTB2 antisense RNA 1 [Source:HGNC Symbol;Acc:HGNC:27841]	1380	-1.7	0.0332092	4.04	8.57
BIVM	ENSG00000134897.13	protein_coding	basic, immunoglobulin-like variable motif containing [Source:HGNC Symbol;Acc:HGNC:16034]	1781	-1.7	0.0101295	24.85	47.34
NPIPA1	ENSG00000183426.16	protein_coding	nuclear pore complex interacting protein family member A1 [Source:HGNC Symbol;Acc:HGNC:7909]	1678	-1.7	0.0147499	37.21	72.61
AGAP14P	ENSG00000279058.2	unprocessed_pseudogene	ArfGAP with GTPase domain, ankyrin repeat and PH domain 14, pseudogene [Source:HGNC Symbol;Acc:HGNC:23660]	2060	-1.7	0.03252	7.05	14.7
GLIDR	ENSG00000278175.3	lincRNA	glioblastoma down-regulated RNA [Source:HGNC Symbol;Acc:HGNC:48823]	1860	-1.7	0.0176893	6.01	11.94
AC092127.1	ENSG00000260417.1	lincRNA		3455	-1.7	0.00254763	91.98	167.76
CLCN5	ENSG00000171365.16	protein_coding	chloride voltage-gated channel 5 [Source:HGNC Symbol;Acc:HGNC:2023]	3460	-1.69	0.000283449	184.23	326.71
THEM6	ENSG00000130193.7	protein_coding	thioesterase superfamily member 6 [Source:HGNC Symbol;Acc:HGNC:29656]	1696	-1.69	0.00899063	38.41	72.62
NRROS	ENSG00000174004.5	protein_coding	negative regulator of reactive oxygen species [Source:HGNC Symbol;Acc:HGNC:24613]	1575	-1.69	9.0099e-06	256.95	447.86
KYNU	ENSG00000115919.14	protein_coding	kynureninase [Source:HGNC Symbol;Acc:HGNC:6469]	2546	-1.69	0.0190348	515.61	1012.74
C1orf109	ENSG00000116922.14	protein_coding	chromosome 1 open reading frame 109 [Source:HGNC Symbol;Acc:HGNC:26039]	1108	-1.69	0.00733966	63.88	119.98
MRPL37	ENSG00000116221.15	protein_coding	mitochondrial ribosomal protein L37 [Source:HGNC Symbol;Acc:HGNC:14034]	1088	-1.69	0.0072948	126.51	236.63
RBBP4P1	ENSG00000249485.1	processed_pseudogene	RB binding protein 4 pseudogene 1 [Source:HGNC Symbol;Acc:HGNC:42368]	1276	-1.69	0.0189925	8.62	17.12
RTN1	ENSG00000139970.16	protein_coding	reticulon 1 [Source:HGNC Symbol;Acc:HGNC:10467]	1885	-1.69	0.00728118	128.83	239.8
TRBC1	ENSG00000211751.9	TR_C_gene	T cell receptor beta constant 1 [Source:HGNC Symbol;Acc:HGNC:12156]	760	-1.69	0.0369153	232.26	501.87
PTPN4	ENSG00000088179.8	protein_coding	protein tyrosine phosphatase, non-receptor type 4 [Source:HGNC Symbol;Acc:HGNC:9656]	1732	-1.69	0.00221113	754.14	1366.9
AC099494.1	ENSG00000279410.1	TEC		1370	-1.69	0.00606029	18.81	34.62
TRMT5	ENSG00000126814.6	protein_coding	tRNA methyltransferase 5 [Source:HGNC Symbol;Acc:HGNC:23141]	2235	-1.69	0.00171564	42.32	76.73
AL590617.1	ENSG00000216802.1	processed_pseudogene		748	-1.69	0.021032	4.8	9.63
AC009831.3	ENSG00000274275.1	sense_intronic		325	-1.69	0.0132333	7.13	13.71
MCM5	ENSG00000100297.15	protein_coding	minichromosome maintenance complex component 5 [Source:HGNC Symbol;Acc:HGNC:6948]	1444	-1.68	0.00264591	368.39	666.99
SPIN4	ENSG00000186767.6	protein_coding	spindlin family member 4 [Source:HGNC Symbol;Acc:HGNC:27040]	4117	-1.68	0.00283413	40.46	73.73
MB21D2	ENSG00000180611.6	protein_coding	Mab-21 domain containing 2 [Source:HGNC Symbol;Acc:HGNC:30438]	3368	-1.68	0.0333215	6.13	12.84
AC099494.3	ENSG00000279620.1	TEC		1722	-1.68	0.00586882	41.49	76.24
ANXA2P2	ENSG00000231991.4	processed_pseudogene	annexin A2 pseudogene 2 [Source:HGNC Symbol;Acc:HGNC:539]	1020	-1.68	0.0301485	4.79	10.17
LINC02384	ENSG00000251301.6	lincRNA	long intergenic non-protein coding RNA 2384 [Source:HGNC Symbol;Acc:HGNC:53308]	587	-1.68	0.0158599	40.72	78.54
TRAJ9	ENSG00000211880.1	TR_J_gene	T cell receptor alpha joining 9 [Source:HGNC Symbol;Acc:HGNC:12097]	61	-1.68	0.0476268	10.27	24.27
OXCT1	ENSG00000083720.12	protein_coding	3-oxoacid CoA-transferase 1 [Source:HGNC Symbol;Acc:HGNC:8527]	1177	-1.68	0.0102804	121.02	227.03
DOCK3	ENSG00000088538.12	protein_coding	dedicator of cytokinesis 3 [Source:HGNC Symbol;Acc:HGNC:2989]	8755	-1.68	0.0222548	12.37	24.27
DENND6B	ENSG00000205593.11	protein_coding	DENN domain containing 6B [Source:HGNC Symbol;Acc:HGNC:32690]	1966	-1.68	0.000988487	39.42	70.44
TRIM7	ENSG00000146054.17	protein_coding	tripartite motif containing 7 [Source:HGNC Symbol;Acc:HGNC:16278]	2307	-1.68	0.0276953	28.42	57.63
TRPC1	ENSG00000144935.14	protein_coding	transient receptor potential cation channel subfamily C member 1 [Source:HGNC Symbol;Acc:HGNC:12333]	2415	-1.68	0.00927203	11.53	21.34
TSC22D1-AS1	ENSG00000278156.1	antisense	TSC22D1 antisense RNA 1 [Source:HGNC Symbol;Acc:HGNC:43684]	2252	-1.68	0.00850556	11.91	21.99
IDH2	ENSG00000182054.9	protein_coding	isocitrate dehydrogenase (NADP(+)) 2, mitochondrial [Source:HGNC Symbol;Acc:HGNC:5383]	1718	-1.68	0.00545942	334.79	611.79
AC138932.1	ENSG00000183458.13	transcribed_unprocessed_pseudogene		3672	-1.68	0.00839007	66.33	123.23
SLC2A9	ENSG00000109667.11	protein_coding	solute carrier family 2 member 9 [Source:HGNC Symbol;Acc:HGNC:13446]	1107	-1.67	0.00168031	99.34	176.73
ATP2B1	ENSG00000070961.15	protein_coding	ATPase plasma membrane Ca2+ transporting 1 [Source:HGNC Symbol;Acc:HGNC:814]	2760	-1.67	0.00352997	1463.95	2657.82
TTC39C	ENSG00000168234.12	protein_coding	tetratricopeptide repeat domain 39C [Source:HGNC Symbol;Acc:HGNC:26595]	1313	-1.67	0.00398066	364.27	658.86
AL596094.1	ENSG00000272764.1	lincRNA		276	-1.67	0.0126319	6.81	12.94
VSIG8	ENSG00000243284.1	protein_coding	V-set and immunoglobulin domain containing 8 [Source:HGNC Symbol;Acc:HGNC:32063]	1818	-1.67	0.0493679	3.14	7.5
GRAMD2B	ENSG00000155324.9	protein_coding	GRAM domain containing 2B [Source:HGNC Symbol;Acc:HGNC:24911]	1407	-1.67	0.0194096	22.39	43.51
NUDT6	ENSG00000170917.13	protein_coding	nudix hydrolase 6 [Source:HGNC Symbol;Acc:HGNC:8053]	1550	-1.67	0.00456587	14.93	27.37
SNRPN	ENSG00000128739.22	protein_coding	small nuclear ribonucleoprotein polypeptide N [Source:HGNC Symbol;Acc:HGNC:11164]	1348	-1.67	0.0251764	71.94	143.62
LINC01569	ENSG00000262468.5	lincRNA	long intergenic non-protein coding RNA 1569 [Source:HGNC Symbol;Acc:HGNC:51380]	1180	-1.67	0.00804533	10.65	19.88
LIMA1	ENSG00000050405.13	protein_coding	LIM domain and actin binding 1 [Source:HGNC Symbol;Acc:HGNC:24636]	1867	-1.67	0.0110967	60.12	112.54
RPS7P3	ENSG00000231940.1	processed_pseudogene	ribosomal protein S7 pseudogene 3 [Source:HGNC Symbol;Acc:HGNC:36518]	580	-1.67	0.0419381	2.67	5.82
AC093010.2	ENSG00000241490.1	antisense		1883	-1.67	0.0293208	11.12	22.46
WDR90	ENSG00000161996.18	protein_coding	WD repeat domain 90 [Source:HGNC Symbol;Acc:HGNC:26960]	1938	-1.67	0.0106474	55.74	104.17
MRPS9	ENSG00000135972.8	protein_coding	mitochondrial ribosomal protein S9 [Source:HGNC Symbol;Acc:HGNC:14501]	1045	-1.67	0.00436158	65.57	118.94
AGK	ENSG00000006530.15	protein_coding	acylglycerol kinase [Source:HGNC Symbol;Acc:HGNC:21869]	1297	-1.67	0.00388872	127.27	229.41
TMEM177	ENSG00000144120.12	protein_coding	transmembrane protein 177 [Source:HGNC Symbol;Acc:HGNC:28143]	1228	-1.67	0.0214222	18.76	36.74
MAP3K14	ENSG00000006062.14	protein_coding	mitogen-activated protein kinase kinase kinase 14 [Source:HGNC Symbol;Acc:HGNC:6853]	3066	-1.67	0.00149282	306.27	541.57
ARHGAP42	ENSG00000165895.18	protein_coding	Rho GTPase activating protein 42 [Source:HGNC Symbol;Acc:HGNC:26545]	2079	-1.67	0.0312491	52.98	108.48
SYT17	ENSG00000103528.16	protein_coding	synaptotagmin 17 [Source:HGNC Symbol;Acc:HGNC:24119]	1660	-1.67	0.039668	10.44	22.39
XRCC3	ENSG00000126215.13	protein_coding	X-ray repair cross complementing 3 [Source:HGNC Symbol;Acc:HGNC:12830]	1335	-1.67	0.00611609	52.44	95.73
ZNF433	ENSG00000197647.11	protein_coding	zinc finger protein 433 [Source:HGNC Symbol;Acc:HGNC:20811]	958	-1.67	0.0305263	3.8	7.71
AC020656.2	ENSG00000274979.1	lincRNA		5309	-1.67	0.0170756	16.81	32.02
KF459542.1	ENSG00000231880.2	antisense		553	-1.66	0.0322649	2.88	5.96
FXYD6	ENSG00000137726.16	protein_coding	FXYD domain containing ion transport regulator 6 [Source:HGNC Symbol;Acc:HGNC:4030]	1016	-1.66	0.019408	23.76	45.78
HSPBP1	ENSG00000133265.10	protein_coding	HSPA (Hsp70) binding protein 1 [Source:HGNC Symbol;Acc:HGNC:24989]	950	-1.66	0.0059643	45.44	82.78
RASAL2	ENSG00000075391.16	protein_coding	RAS protein activator like 2 [Source:HGNC Symbol;Acc:HGNC:9874]	4517	-1.66	0.00596959	17.68	32.29
PFDN4	ENSG00000101132.9	protein_coding	prefoldin subunit 4 [Source:HGNC Symbol;Acc:HGNC:8868]	731	-1.66	0.00618451	43.67	80.12
TRIT1	ENSG00000043514.15	protein_coding	tRNA isopentenyltransferase 1 [Source:HGNC Symbol;Acc:HGNC:20286]	1163	-1.66	0.00240945	93.08	165.83
AC109347.1	ENSG00000260526.1	antisense		2036	-1.66	0.00806823	4.77	8.89
AC115223.1	ENSG00000243199.1	processed_pseudogene		870	-1.66	0.0193722	4.59	8.85
AC002094.4	ENSG00000277450.1	sense_intronic		307	-1.66	0.0144997	5.5	10.39
CLIP4	ENSG00000115295.19	protein_coding	CAP-Gly domain containing linker protein family member 4 [Source:HGNC Symbol;Acc:HGNC:26108]	1671	-1.66	0.00335679	370.17	661.71
FAM135A	ENSG00000082269.16	protein_coding	family with sequence similarity 135 member A [Source:HGNC Symbol;Acc:HGNC:21084]	3033	-1.66	0.00140102	131.15	230.74
TRIM16	ENSG00000221926.11	protein_coding	tripartite motif containing 16 [Source:HGNC Symbol;Acc:HGNC:17241]	972	-1.66	0.0120018	30.27	56.21
RIMBP3	ENSG00000275793.1	protein_coding	RIMS binding protein 3 [Source:HGNC Symbol;Acc:HGNC:29344]	6105	-1.66	0.00569636	10.99	19.91
HIST1H4E	ENSG00000276966.2	protein_coding	histone cluster 1 H4 family member e [Source:HGNC Symbol;Acc:HGNC:4790]	1487	-1.66	0.0122212	277.38	514.52
AC064805.1	ENSG00000261222.2	lincRNA		1516	-1.66	0.0454296	53.48	118.59
BAIAP2	ENSG00000175866.15	protein_coding	BAI1 associated protein 2 [Source:HGNC Symbol;Acc:HGNC:947]	1205	-1.66	0.00263945	66.3	117.01
LINC002481	ENSG00000246526.2	lincRNA	long intergenic non-protein coding RNA 2481 [Source:HGNC Symbol;Acc:HGNC:27958]	1821	-1.66	0.00997887	18.3	33.48
JAKMIP2	ENSG00000176049.15	protein_coding	janus kinase and microtubule interacting protein 2 [Source:HGNC Symbol;Acc:HGNC:29067]	4226	-1.66	0.0335584	18.65	38.03
SIK2	ENSG00000170145.4	protein_coding	salt inducible kinase 2 [Source:HGNC Symbol;Acc:HGNC:21680]	5111	-1.66	0.00085487	253.84	444.1
DDX47	ENSG00000213782.7	protein_coding	DEAD-box helicase 47 [Source:HGNC Symbol;Acc:HGNC:18682]	1215	-1.65	0.00619728	27.92	50.67
AMOT	ENSG00000126016.15	protein_coding	angiomotin [Source:HGNC Symbol;Acc:HGNC:17810]	3872	-1.65	0.0214222	19.05	36.81
MRPS12	ENSG00000128626.11	protein_coding	mitochondrial ribosomal protein S12 [Source:HGNC Symbol;Acc:HGNC:10380]	999	-1.65	0.00492334	44.37	80.16
AC017071.1	ENSG00000259915.2	lincRNA		2204	-1.65	0.0138024	10.19	18.93
AC079781.5	ENSG00000284707.1	processed_transcript		3004	-1.65	0.00968226	24.68	45.19
CBR3-AS1	ENSG00000236830.6	processed_transcript	CBR3 antisense RNA 1 [Source:HGNC Symbol;Acc:HGNC:43664]	983	-1.65	0.000925177	25.61	44.9
SKAP1	ENSG00000141293.15	protein_coding	src kinase associated phosphoprotein 1 [Source:HGNC Symbol;Acc:HGNC:15605]	1012	-1.65	0.0291848	171.41	339.25
TOGARAM2	ENSG00000189350.12	protein_coding	TOG array regulator of axonemal microtubules 2 [Source:HGNC Symbol;Acc:HGNC:33715]	3509	-1.65	0.0258513	45.84	89.47
DUSP6	ENSG00000139318.7	protein_coding	dual specificity phosphatase 6 [Source:HGNC Symbol;Acc:HGNC:3072]	1721	-1.65	0.0051467	1173.73	2101.05
AC244033.2	ENSG00000285184.1	bidirectional_promoter_lncRNA		662	-1.65	0.0255798	3.9	7.79
FARS2	ENSG00000145982.11	protein_coding	phenylalanyl-tRNA synthetase 2, mitochondrial [Source:HGNC Symbol;Acc:HGNC:21062]	1088	-1.65	0.00321454	73.97	131.34
ADAP2	ENSG00000184060.10	protein_coding	ArfGAP with dual PH domains 2 [Source:HGNC Symbol;Acc:HGNC:16487]	1122	-1.65	0.00577195	268.63	480.94
AC092828.1	ENSG00000253284.2	sense_intronic		5391	-1.65	0.021256	8.08	15.55
TEDC1	ENSG00000185347.17	protein_coding	tubulin epsilon and delta complex 1 [Source:HGNC Symbol;Acc:HGNC:20127]	1314	-1.65	0.000564065	71.78	124.25
SPIN3	ENSG00000204271.12	protein_coding	spindlin family member 3 [Source:HGNC Symbol;Acc:HGNC:27272]	2659	-1.65	0.00337003	71.57	126.8
MYO7A	ENSG00000137474.20	protein_coding	myosin VIIA [Source:HGNC Symbol;Acc:HGNC:7606]	3874	-1.65	0.0360691	86.84	178.23
AL365295.1	ENSG00000237356.5	processed_transcript		525	-1.65	0.0213084	6.28	12.32
DGCR8	ENSG00000128191.15	protein_coding	DGCR8, microprocessor complex subunit [Source:HGNC Symbol;Acc:HGNC:2847]	2655	-1.65	0.00486255	261.53	466.45
DHODH	ENSG00000102967.11	protein_coding	dihydroorotate dehydrogenase (quinone) [Source:HGNC Symbol;Acc:HGNC:2867]	1469	-1.65	0.00731564	35.06	63.43
SIGLEC22P	ENSG00000268849.5	transcribed_unprocessed_pseudogene	sialic acid binding Ig like lectin 22, pseudogene [Source:HGNC Symbol;Acc:HGNC:15611]	629	-1.65	0.00958444	45.9	83.67
AL359962.1	ENSG00000233411.1	sense_intronic		303	-1.65	0.0333215	23.89	48.06
RGPD1	ENSG00000187627.15	protein_coding	RANBP2-like and GRIP domain containing 1 [Source:HGNC Symbol;Acc:HGNC:32414]	4446	-1.64	0.0337171	5.81	11.78
CD33	ENSG00000105383.14	protein_coding	CD33 molecule [Source:HGNC Symbol;Acc:HGNC:1659]	1691	-1.64	0.00308062	500.97	882.01
AC241952.1	ENSG00000275131.2	transcribed_unprocessed_pseudogene		5150	-1.64	0.00936297	140.39	254.75
FBXO41	ENSG00000163013.11	protein_coding	F-box protein 41 [Source:HGNC Symbol;Acc:HGNC:29409]	3791	-1.64	0.00625888	236.57	422.79
ECI2	ENSG00000198721.12	protein_coding	enoyl-CoA delta isomerase 2 [Source:HGNC Symbol;Acc:HGNC:14601]	1560	-1.64	0.0105981	73.14	133.47
ARL14EP	ENSG00000152219.4	protein_coding	ADP ribosylation factor like GTPase 14 effector protein [Source:HGNC Symbol;Acc:HGNC:26798]	1667	-1.64	0.0021449	176.14	307.12
AL031667.2	ENSG00000235088.1	processed_pseudogene		323	-1.64	0.0185536	6.59	12.33
COPRS	ENSG00000172301.10	protein_coding	coordinator of PRMT5 and differentiation stimulator [Source:HGNC Symbol;Acc:HGNC:28848]	793	-1.64	0.00185664	17.15	30.15
AJUBA	ENSG00000129474.15	protein_coding	ajuba LIM protein [Source:HGNC Symbol;Acc:HGNC:20250]	1553	-1.64	0.0301125	5.36	10.36
TCTN3	ENSG00000119977.20	protein_coding	tectonic family member 3 [Source:HGNC Symbol;Acc:HGNC:24519]	1798	-1.64	0.00811912	67.53	121.75
AL132777.1	ENSG00000258445.3	processed_pseudogene		618	-1.64	0.0362702	3.36	6.85
PRKAG2-AS1	ENSG00000239911.2	antisense	PRKAG2 antisense RNA 1 [Source:HGNC Symbol;Acc:HGNC:40468]	723	-1.64	0.00562864	10.36	18.52
ASB13	ENSG00000196372.12	protein_coding	ankyrin repeat and SOCS box containing 13 [Source:HGNC Symbol;Acc:HGNC:19765]	1843	-1.64	0.00430971	46.26	81.54
AC010336.1	ENSG00000214248.2	antisense		4739	-1.64	0.0343374	5.65	11.54
AC087481.3	ENSG00000270015.1	sense_intronic		1894	-1.64	0.00634641	34.1	60.65
QDPR	ENSG00000151552.11	protein_coding	quinoid dihydropteridine reductase [Source:HGNC Symbol;Acc:HGNC:9752]	1036	-1.64	0.00306002	44.03	77.27
PPT2	ENSG00000221988.12	protein_coding	palmitoyl-protein thioesterase 2 [Source:HGNC Symbol;Acc:HGNC:9326]	1188	-1.64	0.0320569	15.37	31.13
IGSF9B	ENSG00000080854.14	protein_coding	immunoglobulin superfamily member 9B [Source:HGNC Symbol;Acc:HGNC:32326]	1931	-1.64	0.0350393	49.96	100.36
XYLT1	ENSG00000103489.11	protein_coding	xylosyltransferase 1 [Source:HGNC Symbol;Acc:HGNC:15516]	2922	-1.64	0.0061162	558.91	995.91
RNF125	ENSG00000101695.8	protein_coding	ring finger protein 125 [Source:HGNC Symbol;Acc:HGNC:21150]	1664	-1.64	0.00465642	273.64	482.72
TRAJ16	ENSG00000211873.1	TR_J_gene	T cell receptor alpha joining 16 [Source:HGNC Symbol;Acc:HGNC:12044]	60	-1.63	0.0460158	13.8	29.8
THUMPD2	ENSG00000138050.14	protein_coding	THUMP domain containing 2 [Source:HGNC Symbol;Acc:HGNC:14890]	1314	-1.63	0.00269399	66.33	116.01
INPP4B	ENSG00000109452.12	protein_coding	inositol polyphosphate-4-phosphatase type II B [Source:HGNC Symbol;Acc:HGNC:6075]	1697	-1.63	0.0268405	277.44	535.16
NR2C2AP	ENSG00000184162.14	protein_coding	nuclear receptor 2C2 associated protein [Source:HGNC Symbol;Acc:HGNC:30763]	979	-1.63	0.00602688	24.37	43.31
ST6GALNAC6	ENSG00000160408.14	protein_coding	ST6 N-acetylgalactosaminide alpha-2,6-sialyltransferase 6 [Source:HGNC Symbol;Acc:HGNC:23364]	1580	-1.63	0.0284439	38.92	75.74
CST3	ENSG00000101439.8	protein_coding	cystatin C [Source:HGNC Symbol;Acc:HGNC:2475]	1664	-1.63	0.00484304	911.65	1605.77
BNIP1	ENSG00000113734.17	protein_coding	BCL2 interacting protein 1 [Source:HGNC Symbol;Acc:HGNC:1082]	1103	-1.63	0.00636025	21.14	38.19
LAT	ENSG00000213658.11	protein_coding	linker for activation of T cells [Source:HGNC Symbol;Acc:HGNC:18874]	1046	-1.63	0.0300936	35.73	69.69
EIF2AK4	ENSG00000128829.11	protein_coding	eukaryotic translation initiation factor 2 alpha kinase 4 [Source:HGNC Symbol;Acc:HGNC:19687]	2318	-1.63	2.75474e-05	294.7	495.58
CPNE8	ENSG00000139117.13	protein_coding	copine 8 [Source:HGNC Symbol;Acc:HGNC:23498]	1288	-1.63	0.0029807	178.8	311.22
PTPRM	ENSG00000173482.16	protein_coding	protein tyrosine phosphatase, receptor type M [Source:HGNC Symbol;Acc:HGNC:9675]	2254	-1.63	0.0241269	37.62	71.68
ASCL2	ENSG00000183734.4	protein_coding	achaete-scute family bHLH transcription factor 2 [Source:HGNC Symbol;Acc:HGNC:739]	1852	-1.63	0.00664521	35.38	62.33
JAG2	ENSG00000184916.8	protein_coding	jagged 2 [Source:HGNC Symbol;Acc:HGNC:6189]	3093	-1.63	0.0353267	7.2	14.65
DHRS4-AS1	ENSG00000215256.3	antisense	DHRS4 antisense RNA 1 [Source:HGNC Symbol;Acc:HGNC:23175]	1357	-1.63	0.000673417	59.72	102.14
AP000845.1	ENSG00000263884.1	lincRNA		2131	-1.63	0.0297406	6.39	12.42
AL161891.1	ENSG00000276672.1	sense_intronic		4636	-1.63	0.013234	23.95	43.67
TRAJ17	ENSG00000211872.1	TR_J_gene	T cell receptor alpha joining 17 [Source:HGNC Symbol;Acc:HGNC:12045]	63	-1.63	0.0470292	15.09	32.49
MICAL3	ENSG00000243156.7	protein_coding	microtubule associated monooxygenase, calponin and LIM domain containing 3 [Source:HGNC Symbol;Acc:HGNC:24694]	2465	-1.63	0.0255586	330.73	630.17
AC099494.2	ENSG00000279415.1	TEC		978	-1.62	0.01163	16.31	29.45
ADAM22	ENSG00000008277.14	protein_coding	ADAM metallopeptidase domain 22 [Source:HGNC Symbol;Acc:HGNC:201]	3030	-1.62	0.0363879	20.47	40.73
WNK2	ENSG00000165238.16	protein_coding	WNK lysine deficient protein kinase 2 [Source:HGNC Symbol;Acc:HGNC:14542]	3109	-1.62	0.0427444	4.21	8.58
POLR3E	ENSG00000058600.15	protein_coding	RNA polymerase III subunit E [Source:HGNC Symbol;Acc:HGNC:30347]	1644	-1.62	0.00903873	281.23	501.02
AC022107.1	ENSG00000280187.1	TEC		3094	-1.62	0.0256417	4.35	8.5
RUFY3	ENSG00000018189.12	protein_coding	RUN and FYVE domain containing 3 [Source:HGNC Symbol;Acc:HGNC:30285]	1223	-1.62	0.0021792	280.78	482.9
OLFML2B	ENSG00000162745.10	protein_coding	olfactomedin like 2B [Source:HGNC Symbol;Acc:HGNC:24558]	1611	-1.62	0.0458986	12.73	27.03
MXD4	ENSG00000123933.16	protein_coding	MAX dimerization protein 4 [Source:HGNC Symbol;Acc:HGNC:13906]	1998	-1.62	0.00494245	525.24	917.26
SGCB	ENSG00000163069.12	protein_coding	sarcoglycan beta [Source:HGNC Symbol;Acc:HGNC:10806]	1898	-1.62	0.0205305	15.65	29.24
MID2	ENSG00000080561.13	protein_coding	midline 2 [Source:HGNC Symbol;Acc:HGNC:7096]	1644	-1.62	0.0462642	5.62	11.8
SLC38A7	ENSG00000103042.8	protein_coding	solute carrier family 38 member 7 [Source:HGNC Symbol;Acc:HGNC:25582]	1462	-1.62	0.000539023	99.3	168.64
AC005034.3	ENSG00000270696.1	antisense		1747	-1.62	0.00301342	35.81	62.15
CACNB3	ENSG00000167535.7	protein_coding	calcium voltage-gated channel auxiliary subunit beta 3 [Source:HGNC Symbol;Acc:HGNC:1403]	1254	-1.62	0.0225392	21.26	40.06
ASTN2	ENSG00000148219.16	protein_coding	astrotactin 2 [Source:HGNC Symbol;Acc:HGNC:17021]	3138	-1.62	0.0428315	10.36	21.37
AHR	ENSG00000106546.13	protein_coding	aryl hydrocarbon receptor [Source:HGNC Symbol;Acc:HGNC:348]	2820	-1.62	0.00343506	454.57	783.75
AC009093.6	ENSG00000277999.1	lincRNA		553	-1.62	0.00871008	12.36	21.98
TMEM201	ENSG00000188807.12	protein_coding	transmembrane protein 201 [Source:HGNC Symbol;Acc:HGNC:33719]	2504	-1.62	0.0124817	40.57	73.07
MTPAP	ENSG00000107951.14	protein_coding	mitochondrial poly(A) polymerase [Source:HGNC Symbol;Acc:HGNC:25532]	2657	-1.62	0.0018155	198.18	339.8
DOK2	ENSG00000147443.12	protein_coding	docking protein 2 [Source:HGNC Symbol;Acc:HGNC:2991]	958	-1.62	0.00240419	437.03	748.45
WDR81	ENSG00000167716.18	protein_coding	WD repeat domain 81 [Source:HGNC Symbol;Acc:HGNC:26600]	2073	-1.62	0.00431566	580.3	1006
CRIM1	ENSG00000150938.9	protein_coding	cysteine rich transmembrane BMP regulator 1 [Source:HGNC Symbol;Acc:HGNC:2359]	1180	-1.62	0.0290975	45.02	85.81
FAM50B	ENSG00000145945.5	protein_coding	family with sequence similarity 50 member B [Source:HGNC Symbol;Acc:HGNC:18789]	1780	-1.62	0.00452433	22.91	40.1
ABHD15	ENSG00000168792.4	protein_coding	abhydrolase domain containing 15 [Source:HGNC Symbol;Acc:HGNC:26971]	3592	-1.62	0.00127397	105.26	179.19
PRKCH	ENSG00000027075.14	protein_coding	protein kinase C eta [Source:HGNC Symbol;Acc:HGNC:9403]	822	-1.61	0.0187387	732.42	1343.1
CD300E	ENSG00000186407.6	protein_coding	CD300e molecule [Source:HGNC Symbol;Acc:HGNC:28874]	2036	-1.61	0.021227	1167.05	2156.18
PCID2	ENSG00000126226.21	protein_coding	PCI domain containing 2 [Source:HGNC Symbol;Acc:HGNC:25653]	1416	-1.61	0.00291267	259.64	446.78
EEFSEC	ENSG00000132394.10	protein_coding	eukaryotic elongation factor, selenocysteine-tRNA specific [Source:HGNC Symbol;Acc:HGNC:24614]	1369	-1.61	0.00388981	83.64	144.84
LAGE3	ENSG00000196976.7	protein_coding	L antigen family member 3 [Source:HGNC Symbol;Acc:HGNC:26058]	949	-1.61	0.0148775	27.05	49.26
AL512625.2	ENSG00000229422.2	lincRNA		1164	-1.61	0.0193624	8.89	16.23
PKD1	ENSG00000008710.19	protein_coding	polycystin 1, transient receptor potential channel interacting [Source:HGNC Symbol;Acc:HGNC:9008]	2040	-1.61	0.00454122	495.76	860.25
AC024084.1	ENSG00000230649.2	lincRNA		455	-1.61	0.0253988	16.31	30.34
AC023632.6	ENSG00000280123.1	TEC		2177	-1.61	0.0460589	11.33	23.68
PLCXD2	ENSG00000240891.7	protein_coding	phosphatidylinositol specific phospholipase C X domain containing 2 [Source:HGNC Symbol;Acc:HGNC:26462]	2491	-1.61	0.0106213	108.92	192.96
ACVR2A	ENSG00000121989.14	protein_coding	activin A receptor type 2A [Source:HGNC Symbol;Acc:HGNC:173]	2311	-1.61	0.0021449	73.94	126.19
PHOSPHO1	ENSG00000173868.11	protein_coding	phosphoethanolamine/phosphocholine phosphatase [Source:HGNC Symbol;Acc:HGNC:16815]	1201	-1.61	0.0459665	1806.09	3830.34
AC012066.1	ENSG00000213197.3	processed_pseudogene		694	-1.61	0.0454296	5.6	11.75
ADCK2	ENSG00000133597.10	protein_coding	aarF domain containing kinase 2 [Source:HGNC Symbol;Acc:HGNC:19039]	1514	-1.61	0.000747148	59.87	101.14
AL359183.1	ENSG00000279406.1	TEC		2132	-1.61	0.0264629	7.07	13.56
FGD2	ENSG00000146192.14	protein_coding	FYVE, RhoGEF and PH domain containing 2 [Source:HGNC Symbol;Acc:HGNC:3664]	2218	-1.61	0.00563841	1769.5	3068.55
MORC2-AS1	ENSG00000235989.3	antisense	MORC2 antisense RNA 1 [Source:HGNC Symbol;Acc:HGNC:26662]	1331	-1.61	0.0303072	5.69	11.12
PC	ENSG00000173599.13	protein_coding	pyruvate carboxylase [Source:HGNC Symbol;Acc:HGNC:8636]	1566	-1.61	0.0324642	29.88	57.84
HOMER3-AS1	ENSG00000269019.1	antisense	HOMER3 antisense RNA 1 [Source:HGNC Symbol;Acc:HGNC:53775]	957	-1.61	0.0377599	3.6	7.18
ALKBH8	ENSG00000137760.14	protein_coding	alkB homolog 8, tRNA methyltransferase [Source:HGNC Symbol;Acc:HGNC:25189]	2037	-1.61	0.00617975	62	108.09
AC083843.3	ENSG00000259820.1	lincRNA		6253	-1.61	0.00333629	74.74	128.52
TRGV3	ENSG00000211699.2	TR_V_gene	T cell receptor gamma variable 3 [Source:HGNC Symbol;Acc:HGNC:12288]	537	-1.61	0.04038	7.49	14.97
MORN3	ENSG00000139714.12	protein_coding	MORN repeat containing 3 [Source:HGNC Symbol;Acc:HGNC:29807]	1882	-1.61	0.0370525	11.03	21.5
AC009093.10	ENSG00000284685.1	processed_transcript		1442	-1.6	0.000761929	34.17	57.7
RTL6	ENSG00000188636.3	protein_coding	retrotransposon Gag like 6 [Source:HGNC Symbol;Acc:HGNC:13343]	5495	-1.6	0.0110365	90.19	159.39
CCDC180	ENSG00000197816.13	protein_coding	coiled-coil domain containing 180 [Source:HGNC Symbol;Acc:HGNC:29303]	2070	-1.6	0.0349175	11.83	22.95
AC090204.1	ENSG00000247134.6	lincRNA		724	-1.6	0.019408	6.94	12.61
TRAJ8	ENSG00000211881.1	TR_J_pseudogene	T cell receptor alpha joining 8 [Source:HGNC Symbol;Acc:HGNC:12096]	60	-1.6	0.0483456	10.81	22.65
STK39	ENSG00000198648.10	protein_coding	serine/threonine kinase 39 [Source:HGNC Symbol;Acc:HGNC:17717]	2122	-1.6	0.00644333	238.58	413.61
PCCA	ENSG00000175198.16	protein_coding	propionyl-CoA carboxylase alpha subunit [Source:HGNC Symbol;Acc:HGNC:8653]	1528	-1.6	0.00415675	92.02	158.11
TUBGCP5	ENSG00000275835.4	protein_coding	tubulin gamma complex associated protein 5 [Source:HGNC Symbol;Acc:HGNC:18600]	1771	-1.6	0.00547607	99.77	172.26
ASF1A	ENSG00000111875.7	protein_coding	anti-silencing function 1A histone chaperone [Source:HGNC Symbol;Acc:HGNC:20995]	1468	-1.6	0.0105453	147.77	260.69
AKIP1	ENSG00000166452.11	protein_coding	A-kinase interacting protein 1 [Source:HGNC Symbol;Acc:HGNC:1170]	963	-1.6	0.00454122	30.29	52.26
FMO4	ENSG00000076258.9	protein_coding	flavin containing monooxygenase 4 [Source:HGNC Symbol;Acc:HGNC:3772]	974	-1.6	0.000648521	20.71	34.5
DPP7	ENSG00000176978.13	protein_coding	dipeptidyl peptidase 7 [Source:HGNC Symbol;Acc:HGNC:14892]	844	-1.6	0.00173381	292.47	491.86
MFSD2A	ENSG00000168389.17	protein_coding	major facilitator superfamily domain containing 2A [Source:HGNC Symbol;Acc:HGNC:25897]	1485	-1.6	0.017206	34.98	62.9
CYB5A	ENSG00000166347.18	protein_coding	cytochrome b5 type A [Source:HGNC Symbol;Acc:HGNC:2570]	1827	-1.6	0.0153044	89.62	160.23
RPL23AP53	ENSG00000223508.5	transcribed_processed_pseudogene	ribosomal protein L23a pseudogene 53 [Source:HGNC Symbol;Acc:HGNC:35921]	521	-1.6	0.00860171	13.68	24.14
KIF18B	ENSG00000186185.13	protein_coding	kinesin family member 18B [Source:HGNC Symbol;Acc:HGNC:27102]	2528	-1.6	0.00965555	54.31	97.73
PFKFB1	ENSG00000158571.10	protein_coding	6-phosphofructo-2-kinase/fructose-2,6-biphosphatase 1 [Source:HGNC Symbol;Acc:HGNC:8872]	1507	-1.6	0.0370525	6.38	12.86
PLSCR3	ENSG00000187838.16	protein_coding	phospholipid scramblase 3 [Source:HGNC Symbol;Acc:HGNC:16495]	1567	-1.59	0.0140055	6.23	11.04
UST	ENSG00000111962.7	protein_coding	uronyl 2-sulfotransferase [Source:HGNC Symbol;Acc:HGNC:17223]	1727	-1.59	0.0126465	36.51	64.42
FYN	ENSG00000010810.17	protein_coding	FYN proto-oncogene, Src family tyrosine kinase [Source:HGNC Symbol;Acc:HGNC:4037]	1165	-1.59	0.00659097	1100.12	1882.54
ZNF280B	ENSG00000275004.3	protein_coding	zinc finger protein 280B [Source:HGNC Symbol;Acc:HGNC:23022]	4472	-1.59	0.0230645	12.02	22.11
AL590764.1	ENSG00000228427.1	antisense		726	-1.59	3.05822e-05	27.15	44.62
KCTD15	ENSG00000153885.14	protein_coding	potassium channel tetramerization domain containing 15 [Source:HGNC Symbol;Acc:HGNC:23297]	1245	-1.59	0.0227253	57.93	105.69
MS4A4E	ENSG00000214787.9	protein_coding	membrane spanning 4-domains A4E [Source:HGNC Symbol;Acc:HGNC:14284]	548	-1.59	0.027115	127.37	235.98
VIPR1-AS1	ENSG00000232354.8	antisense	VIPR1 antisense RNA 1 [Source:HGNC Symbol;Acc:HGNC:40610]	624	-1.59	0.0401874	12.27	24.12
AP003170.1	ENSG00000255710.2	processed_pseudogene		1030	-1.59	0.0121642	14.11	24.87
MRM3	ENSG00000171861.10	protein_coding	mitochondrial rRNA methyltransferase 3 [Source:HGNC Symbol;Acc:HGNC:18485]	970	-1.59	0.00454122	43.64	74.7
AARS2	ENSG00000124608.4	protein_coding	alanyl-tRNA synthetase 2, mitochondrial [Source:HGNC Symbol;Acc:HGNC:21022]	2294	-1.59	0.00652183	115.69	198.77
C20orf27	ENSG00000101220.17	protein_coding	chromosome 20 open reading frame 27 [Source:HGNC Symbol;Acc:HGNC:15873]	1464	-1.59	0.0064756	153.18	262.72
TMCC1-AS1	ENSG00000271270.5	antisense	TMCC1 antisense RNA 1 (head to head) [Source:HGNC Symbol;Acc:HGNC:49060]	1376	-1.59	0.021249	13.17	23.89
VAV2	ENSG00000160293.16	protein_coding	vav guanine nucleotide exchange factor 2 [Source:HGNC Symbol;Acc:HGNC:12658]	3132	-1.59	0.0156945	198.75	352.1
FUCA1	ENSG00000179163.11	protein_coding	alpha-L-fucosidase 1 [Source:HGNC Symbol;Acc:HGNC:4006]	2047	-1.59	0.00763339	157.31	271.11
L3MBTL4	ENSG00000154655.15	protein_coding	L3MBTL4, histone methyl-lysine binding protein [Source:HGNC Symbol;Acc:HGNC:26677]	1842	-1.59	0.0176761	25.37	45.16
HIST1H1D	ENSG00000124575.6	protein_coding	histone cluster 1 H1 family member d [Source:HGNC Symbol;Acc:HGNC:4717]	666	-1.59	0.0354706	422.34	800.41
TBC1D4	ENSG00000136111.12	protein_coding	TBC1 domain family member 4 [Source:HGNC Symbol;Acc:HGNC:19165]	3042	-1.59	0.0327044	188.55	354.18
CHN1	ENSG00000128656.13	protein_coding	chimerin 1 [Source:HGNC Symbol;Acc:HGNC:1943]	1002	-1.59	0.0124503	6.13	10.61
CNTNAP1	ENSG00000108797.11	protein_coding	contactin associated protein 1 [Source:HGNC Symbol;Acc:HGNC:8011]	2806	-1.59	0.026899	18.59	34.43
COA4	ENSG00000181924.6	protein_coding	cytochrome c oxidase assembly factor 4 homolog [Source:HGNC Symbol;Acc:HGNC:24604]	753	-1.59	0.00168707	86.19	144.57
CRYZL2P	ENSG00000242193.11	transcribed_unitary_pseudogene	crystallin zeta like 2, pseudogene [Source:HGNC Symbol;Acc:HGNC:52164]	1824	-1.58	0.00623155	29.28	50.22
BAHCC1	ENSG00000266074.8	protein_coding	BAH domain and coiled-coil containing 1 [Source:HGNC Symbol;Acc:HGNC:29279]	3297	-1.58	0.00770566	88.54	152.28
NSG1	ENSG00000168824.14	protein_coding	neuronal vesicle trafficking associated 1 [Source:HGNC Symbol;Acc:HGNC:18790]	1688	-1.58	0.0451282	14.11	27.95
ZNF469	ENSG00000225614.2	protein_coding	zinc finger protein 469 [Source:HGNC Symbol;Acc:HGNC:23216]	13241	-1.58	0.0154726	33.46	59.3
ERCC2	ENSG00000104884.15	protein_coding	ERCC excision repair 2, TFIIH core complex helicase subunit [Source:HGNC Symbol;Acc:HGNC:3434]	1702	-1.58	0.0114594	90.21	157.51
NEU3	ENSG00000162139.9	protein_coding	neuraminidase 3 [Source:HGNC Symbol;Acc:HGNC:7760]	1883	-1.58	3.7178e-06	217.14	351.65
CTSE	ENSG00000196188.10	protein_coding	cathepsin E [Source:HGNC Symbol;Acc:HGNC:2530]	1345	-1.58	0.0493298	24.19	49.78
MAP10	ENSG00000212916.4	protein_coding	microtubule associated protein 10 [Source:HGNC Symbol;Acc:HGNC:29265]	3516	-1.58	0.00119943	28.7	48.21
PPP5C	ENSG00000011485.14	protein_coding	protein phosphatase 5 catalytic subunit [Source:HGNC Symbol;Acc:HGNC:9322]	1479	-1.58	0.0087596	160	275.93
RUNX3	ENSG00000020633.18	protein_coding	runt related transcription factor 3 [Source:HGNC Symbol;Acc:HGNC:10473]	2337	-1.58	0.00825639	499.15	857.69
SEPT10	ENSG00000186522.14	protein_coding	septin 10 [Source:HGNC Symbol;Acc:HGNC:14349]	1241	-1.58	0.0238809	25.03	45.44
FAM109A	ENSG00000198324.13	protein_coding	family with sequence similarity 109 member A [Source:HGNC Symbol;Acc:HGNC:26509]	1913	-1.58	0.00563841	57.3	97.78
PTRH1	ENSG00000187024.14	protein_coding	peptidyl-tRNA hydrolase 1 homolog [Source:HGNC Symbol;Acc:HGNC:27039]	987	-1.58	0.0121047	15.74	27.52
TP53I13	ENSG00000167543.15	protein_coding	tumor protein p53 inducible protein 13 [Source:HGNC Symbol;Acc:HGNC:25102]	874	-1.58	0.00370249	131.86	222.12
MORN2	ENSG00000188010.13	protein_coding	MORN repeat containing 2 [Source:HGNC Symbol;Acc:HGNC:30166]	674	-1.58	0.0311677	5.43	10.22
HGH1	ENSG00000235173.6	protein_coding	HGH1 homolog [Source:HGNC Symbol;Acc:HGNC:24161]	1215	-1.58	0.0105516	54.58	94.64
TIMM44	ENSG00000104980.7	protein_coding	translocase of inner mitochondrial membrane 44 [Source:HGNC Symbol;Acc:HGNC:17316]	1114	-1.58	0.00636025	102.52	175.16
CCDC6	ENSG00000108091.10	protein_coding	coiled-coil domain containing 6 [Source:HGNC Symbol;Acc:HGNC:18782]	3061	-1.58	0.0111306	421.55	730.72
DUS3L	ENSG00000141994.15	protein_coding	dihydrouridine synthase 3 like [Source:HGNC Symbol;Acc:HGNC:26920]	937	-1.58	0.00331594	97.81	164.85
RALGDS	ENSG00000160271.15	protein_coding	ral guanine nucleotide dissociation stimulator [Source:HGNC Symbol;Acc:HGNC:9842]	2536	-1.58	0.00263557	135.02	226.06
RORC	ENSG00000143365.17	protein_coding	RAR related orphan receptor C [Source:HGNC Symbol;Acc:HGNC:10260]	2924	-1.58	0.0479028	16.19	32.52
NUBPL	ENSG00000151413.16	protein_coding	nucleotide binding protein like [Source:HGNC Symbol;Acc:HGNC:20278]	1298	-1.58	0.00791524	36.79	63.15
AC004890.2	ENSG00000244560.7	transcribed_unprocessed_pseudogene		1630	-1.58	0.0193722	19.29	34.43
AC104564.3	ENSG00000264290.1	sense_intronic		465	-1.58	0.0254771	4.5	8.45
MIS18A	ENSG00000159055.3	protein_coding	MIS18 kinetochore protein A [Source:HGNC Symbol;Acc:HGNC:1286]	972	-1.58	0.0141249	17.99	31.44
POP5	ENSG00000167272.10	protein_coding	POP5 homolog, ribonuclease P/MRP subunit [Source:HGNC Symbol;Acc:HGNC:17689]	709	-1.58	0.0163963	52.96	93.11
AC131210.1	ENSG00000240888.1	sense_intronic		441	-1.57	0.0137828	10.09	17.62
RPS28P7	ENSG00000227097.5	processed_pseudogene	ribosomal protein S28 pseudogene 7 [Source:HGNC Symbol;Acc:HGNC:35787]	210	-1.57	0.0206789	10.42	19.02
SNX30	ENSG00000148158.16	protein_coding	sorting nexin family member 30 [Source:HGNC Symbol;Acc:HGNC:23685]	4028	-1.57	0.000587933	627.35	1027.07
TARBP1	ENSG00000059588.9	protein_coding	TAR (HIV-1) RNA binding protein 1 [Source:HGNC Symbol;Acc:HGNC:11568]	1451	-1.57	0.0171278	221.59	388.79
ADHFE1	ENSG00000147576.15	protein_coding	alcohol dehydrogenase, iron containing 1 [Source:HGNC Symbol;Acc:HGNC:16354]	1159	-1.57	0.0137828	54.61	94.6
GLOD4	ENSG00000167699.13	protein_coding	glyoxalase domain containing 4 [Source:HGNC Symbol;Acc:HGNC:14111]	1035	-1.57	0.00103515	157.52	259.51
AC111170.2	ENSG00000267263.1	sense_intronic		768	-1.57	0.00257872	72.6	120.92
UBFD1	ENSG00000103353.15	protein_coding	ubiquitin family domain containing 1 [Source:HGNC Symbol;Acc:HGNC:30565]	1709	-1.57	0.00786475	252.93	430.49
C1orf159	ENSG00000131591.17	protein_coding	chromosome 1 open reading frame 159 [Source:HGNC Symbol;Acc:HGNC:26062]	1446	-1.57	0.00182954	71.21	117.78
SIDT2	ENSG00000149577.15	protein_coding	SID1 transmembrane family member 2 [Source:HGNC Symbol;Acc:HGNC:24272]	1610	-1.57	0.00486859	969.36	1623.05
PON2	ENSG00000105854.12	protein_coding	paraoxonase 2 [Source:HGNC Symbol;Acc:HGNC:9205]	927	-1.57	0.00746337	41.71	71.06
PIGW	ENSG00000277161.1	protein_coding	phosphatidylinositol glycan anchor biosynthesis class W [Source:HGNC Symbol;Acc:HGNC:23213]	1817	-1.57	0.00753045	25.8	44.16
NSUN5P2	ENSG00000106133.17	transcribed_unprocessed_pseudogene	NOP2/Sun RNA methyltransferase family member 5 pseudogene 2 [Source:HGNC Symbol;Acc:HGNC:16609]	1584	-1.57	0.0214222	115.54	204.96
NAGA	ENSG00000198951.11	protein_coding	alpha-N-acetylgalactosaminidase [Source:HGNC Symbol;Acc:HGNC:7631]	2473	-1.57	0.000670055	553.1	905.06
LIPT1	ENSG00000144182.16	protein_coding	lipoyltransferase 1 [Source:HGNC Symbol;Acc:HGNC:29569]	862	-1.57	0.000311765	28.64	46.92
RRN3P2	ENSG00000103472.10	processed_transcript	RRN3 homolog, RNA polymerase I transcription factor pseudogene 2 [Source:HGNC Symbol;Acc:HGNC:37619]	1875	-1.57	0.005236	26.71	44.92
AIFM3	ENSG00000183773.15	protein_coding	apoptosis inducing factor, mitochondria associated 3 [Source:HGNC Symbol;Acc:HGNC:26398]	1227	-1.57	0.0257556	46.29	83.28
LTBP4	ENSG00000090006.17	protein_coding	latent transforming growth factor beta binding protein 4 [Source:HGNC Symbol;Acc:HGNC:6717]	1127	-1.57	0.0120022	131.67	226.47
PSTK	ENSG00000179988.14	protein_coding	phosphoseryl-tRNA kinase [Source:HGNC Symbol;Acc:HGNC:28578]	1398	-1.57	0.00708918	17.59	30.17
NAGPA	ENSG00000103174.11	protein_coding	N-acetylglucosamine-1-phosphodiester alpha-N-acetylglucosaminidase [Source:HGNC Symbol;Acc:HGNC:17378]	1186	-1.57	0.00504369	108.1	181.55
KDELC2	ENSG00000178202.12	protein_coding	KDEL motif containing 2 [Source:HGNC Symbol;Acc:HGNC:28496]	2276	-1.57	0.027115	56.51	101.84
USP40	ENSG00000085982.13	protein_coding	ubiquitin specific peptidase 40 [Source:HGNC Symbol;Acc:HGNC:20069]	1602	-1.57	0.00140875	152.91	251.86
FTO	ENSG00000140718.20	protein_coding	FTO, alpha-ketoglutarate dependent dioxygenase [Source:HGNC Symbol;Acc:HGNC:24678]	2213	-1.57	0.00204729	255.2	420.92
ACTR5	ENSG00000101442.9	protein_coding	ARP5 actin related protein 5 homolog [Source:HGNC Symbol;Acc:HGNC:14671]	2565	-1.57	0.0090892	62.02	105.77
C1orf54	ENSG00000118292.8	protein_coding	chromosome 1 open reading frame 54 [Source:HGNC Symbol;Acc:HGNC:26258]	756	-1.57	0.00397811	10.99	18.53
PLEKHA5	ENSG00000052126.14	protein_coding	pleckstrin homology domain containing A5 [Source:HGNC Symbol;Acc:HGNC:30036]	2308	-1.57	0.00812167	34.22	58.27
AC004803.1	ENSG00000250132.6	antisense		1197	-1.56	0.017771	7.5	13.48
BAIAP2L2	ENSG00000128298.16	protein_coding	BAI1 associated protein 2 like 2 [Source:HGNC Symbol;Acc:HGNC:26203]	1654	-1.56	0.0288458	8.82	15.92
NDRG2	ENSG00000165795.23	protein_coding	NDRG family member 2 [Source:HGNC Symbol;Acc:HGNC:14460]	997	-1.56	0.0438591	26.05	50.23
LBX2-AS1	ENSG00000257702.3	antisense	LBX2 antisense RNA 1 [Source:HGNC Symbol;Acc:HGNC:25136]	1968	-1.56	0.00996359	15.75	26.95
CASS4	ENSG00000087589.16	protein_coding	Cas scaffolding protein family member 4 [Source:HGNC Symbol;Acc:HGNC:15878]	2793	-1.56	0.0344073	343.22	633.04
SLC7A5P1	ENSG00000260727.1	unprocessed_pseudogene	solute carrier family 7 member 5 pseudogene 1 [Source:HGNC Symbol;Acc:HGNC:29458]	537	-1.56	0.0305123	13.06	24.08
ISOC1	ENSG00000066583.11	protein_coding	isochorismatase domain containing 1 [Source:HGNC Symbol;Acc:HGNC:24254]	1260	-1.56	0.01157	52.66	90.33
NR1D1	ENSG00000126368.5	protein_coding	nuclear receptor subfamily 1 group D member 1 [Source:HGNC Symbol;Acc:HGNC:7962]	2772	-1.56	0.0346449	30.93	57.54
PNPO	ENSG00000108439.10	protein_coding	pyridoxamine 5'-phosphate oxidase [Source:HGNC Symbol;Acc:HGNC:30260]	1763	-1.56	0.00333629	78.93	131.51
MRPS2	ENSG00000122140.10	protein_coding	mitochondrial ribosomal protein S2 [Source:HGNC Symbol;Acc:HGNC:14495]	959	-1.56	0.00298221	52.69	87.64
AL928654.4	ENSG00000279495.1	TEC		2501	-1.56	0.0122466	32.12	55.1
UNG	ENSG00000076248.10	protein_coding	uracil DNA glycosylase [Source:HGNC Symbol;Acc:HGNC:12572]	1790	-1.56	0.0326013	40.55	74.22
CCDC88A	ENSG00000115355.16	protein_coding	coiled-coil domain containing 88A [Source:HGNC Symbol;Acc:HGNC:25523]	3603	-1.56	0.00569636	1195.36	1999.47
DNPEP	ENSG00000123992.19	protein_coding	aspartyl aminopeptidase [Source:HGNC Symbol;Acc:HGNC:2981]	1056	-1.56	0.000399809	150.92	245.05
AL391684.1	ENSG00000224934.3	lincRNA		2317	-1.56	0.00221026	18.67	31.22
AC027097.1	ENSG00000267040.6	antisense		1123	-1.56	0.00170748	89.4	146.97
RPTOR	ENSG00000141564.13	protein_coding	regulatory associated protein of MTOR complex 1 [Source:HGNC Symbol;Acc:HGNC:30287]	2627	-1.56	0.00245256	410.09	674.54
SF3B3	ENSG00000189091.12	protein_coding	splicing factor 3b subunit 3 [Source:HGNC Symbol;Acc:HGNC:10770]	1279	-1.56	0.00729631	1036.18	1752.56
USP5	ENSG00000111667.13	protein_coding	ubiquitin specific peptidase 5 [Source:HGNC Symbol;Acc:HGNC:12628]	1613	-1.56	0.00337344	223.23	369.43
UMPS	ENSG00000114491.13	protein_coding	uridine monophosphate synthetase [Source:HGNC Symbol;Acc:HGNC:12563]	1936	-1.56	0.00618451	114.77	192.3
POU2F2	ENSG00000028277.21	protein_coding	POU class 2 homeobox 2 [Source:HGNC Symbol;Acc:HGNC:9213]	1710	-1.56	0.00592188	1002.35	1674.49
LINC00638	ENSG00000258701.1	lincRNA	long intergenic non-protein coding RNA 638 [Source:HGNC Symbol;Acc:HGNC:28325]	2518	-1.56	0.0411919	14.3	27.11
BLVRA	ENSG00000106605.10	protein_coding	biliverdin reductase A [Source:HGNC Symbol;Acc:HGNC:1062]	751	-1.56	0.00430971	160.43	266.16
IDH3A	ENSG00000166411.13	protein_coding	isocitrate dehydrogenase 3 (NAD(+)) alpha [Source:HGNC Symbol;Acc:HGNC:5384]	1067	-1.56	0.00124936	213.55	348.73
PAK1IP1	ENSG00000111845.4	protein_coding	PAK1 interacting protein 1 [Source:HGNC Symbol;Acc:HGNC:20882]	1800	-1.56	0.00344619	43.62	72.47
ZNF785	ENSG00000197162.9	protein_coding	zinc finger protein 785 [Source:HGNC Symbol;Acc:HGNC:26496]	1804	-1.56	0.0072526	110.17	185.09
HDDC2	ENSG00000111906.17	protein_coding	HD domain containing 2 [Source:HGNC Symbol;Acc:HGNC:21078]	1015	-1.56	0.00187034	107.28	175.93
AL356801.1	ENSG00000259318.1	processed_pseudogene		294	-1.56	0.00388353	12.18	20.79
PPFIA4	ENSG00000143847.15	protein_coding	PTPRF interacting protein alpha 4 [Source:HGNC Symbol;Acc:HGNC:9248]	2928	-1.56	0.033204	32.24	58.88
GUSBP1	ENSG00000183666.16	transcribed_unprocessed_pseudogene	glucuronidase, beta pseudogene 1 [Source:HGNC Symbol;Acc:HGNC:13670]	1519	-1.56	0.00330543	83.17	137.22
MKS1	ENSG00000011143.16	protein_coding	Meckel syndrome, type 1 [Source:HGNC Symbol;Acc:HGNC:7121]	1182	-1.56	0.00875147	36.88	62.27
DNAJC10	ENSG00000077232.17	protein_coding	DnaJ heat shock protein family (Hsp40) member C10 [Source:HGNC Symbol;Acc:HGNC:24637]	3516	-1.56	0.00157319	627.94	1024.82
ZNF783	ENSG00000204946.9	protein_coding	zinc finger family member 783 [Source:HGNC Symbol;Acc:HGNC:27222]	2473	-1.56	0.0165159	154.99	267.42
NLRC3	ENSG00000167984.17	protein_coding	NLR family CARD domain containing 3 [Source:HGNC Symbol;Acc:HGNC:29889]	3633	-1.56	0.0327427	514.57	939.84
MCUB	ENSG00000005059.15	protein_coding	mitochondrial calcium uniporter dominant negative beta subunit [Source:HGNC Symbol;Acc:HGNC:26076]	1127	-1.56	0.0143976	281.21	484.57
AP006545.1	ENSG00000260949.1	sense_overlapping		911	-1.55	0.0260909	7.73	13.66
PKD1P6	ENSG00000250251.6	transcribed_unprocessed_pseudogene	polycystin 1, transient receptor potential channel interacting pseudogene 6 [Source:HGNC Symbol;Acc:HGNC:30070]	1661	-1.55	0.0212085	77.43	135.2
SLC4A7	ENSG00000033867.16	protein_coding	solute carrier family 4 member 7 [Source:HGNC Symbol;Acc:HGNC:11033]	3947	-1.55	0.017145	451.63	778.68
CAMK2D	ENSG00000145349.16	protein_coding	calcium/calmodulin dependent protein kinase II delta [Source:HGNC Symbol;Acc:HGNC:1462]	2160	-1.55	0.0246488	353.68	623.75
RAI1	ENSG00000108557.18	protein_coding	retinoic acid induced 1 [Source:HGNC Symbol;Acc:HGNC:9834]	2753	-1.55	0.000895956	287.98	466.52
RNA5SP217	ENSG00000251768.1	rRNA	RNA, 5S ribosomal pseudogene 217 [Source:HGNC Symbol;Acc:HGNC:43117]	91	-1.55	0.00750559	10.85	18.16
ZNF514	ENSG00000144026.11	protein_coding	zinc finger protein 514 [Source:HGNC Symbol;Acc:HGNC:25894]	2978	-1.55	0.01591	148.99	255.62
RN7SL381P	ENSG00000263968.2	misc_RNA	RNA, 7SL, cytoplasmic 381, pseudogene [Source:HGNC Symbol;Acc:HGNC:46397]	298	-1.55	0.0145956	15.81	27.1
AC034236.2	ENSG00000271918.1	antisense		1610	-1.55	0.0206728	10.82	19.03
NIPAL2	ENSG00000104361.9	protein_coding	NIPA like domain containing 2 [Source:HGNC Symbol;Acc:HGNC:25854]	1583	-1.55	0.0228659	127.53	223.09
TPRG1-AS1	ENSG00000234076.1	lincRNA	TPRG1 antisense RNA 1 [Source:HGNC Symbol;Acc:HGNC:42391]	697	-1.55	0.0278408	12.61	22.61
CYB5RL	ENSG00000215883.10	protein_coding	cytochrome b5 reductase like [Source:HGNC Symbol;Acc:HGNC:32220]	2633	-1.55	0.0212365	41.27	72.19
AC106795.1	ENSG00000170089.15	transcribed_unprocessed_pseudogene		688	-1.55	0.018329	76.64	132.24
C20orf96	ENSG00000196476.11	protein_coding	chromosome 20 open reading frame 96 [Source:HGNC Symbol;Acc:HGNC:16227]	1534	-1.55	0.012264	18.2	31.29
HCG25	ENSG00000232940.5	antisense	HLA complex group 25 (non-protein coding) [Source:HGNC Symbol;Acc:HGNC:20196]	652	-1.55	0.0141613	13.73	23.55
MIR5587	ENSG00000266124.1	miRNA	microRNA 5587 [Source:HGNC Symbol;Acc:HGNC:43508]	53	-1.55	0.00927203	12.56	21.08
AC005229.4	ENSG00000273314.1	antisense		2198	-1.55	0.0243632	6.8	11.98
NUFIP1	ENSG00000083635.7	protein_coding	NUFIP1, FMR1 interacting protein 1 [Source:HGNC Symbol;Acc:HGNC:8057]	3492	-1.55	0.0106954	27.64	46.87
RUSC2	ENSG00000198853.11	protein_coding	RUN and SH3 domain containing 2 [Source:HGNC Symbol;Acc:HGNC:23625]	3924	-1.55	0.0146917	128.2	218.06
AC007496.3	ENSG00000280392.1	TEC		3443	-1.55	0.005236	46.19	76.3
METTL8	ENSG00000123600.19	protein_coding	methyltransferase like 8 [Source:HGNC Symbol;Acc:HGNC:25856]	1666	-1.54	0.0042074	115.89	190.42
SSRP1	ENSG00000149136.8	protein_coding	structure specific recognition protein 1 [Source:HGNC Symbol;Acc:HGNC:11327]	2277	-1.54	0.0113101	303.17	509.31
LINC01278	ENSG00000235437.7	processed_transcript	long intergenic non-protein coding RNA 1278 [Source:HGNC Symbol;Acc:HGNC:28090]	1881	-1.54	0.00564919	69.96	115.58
STAB1	ENSG00000010327.10	protein_coding	stabilin 1 [Source:HGNC Symbol;Acc:HGNC:18628]	2312	-1.54	0.0356355	2739.22	4972.01
MRM1	ENSG00000278619.4	protein_coding	mitochondrial rRNA methyltransferase 1 [Source:HGNC Symbol;Acc:HGNC:26202]	1570	-1.54	0.0158011	39.45	67.12
AGFG2	ENSG00000106351.12	protein_coding	ArfGAP with FG repeats 2 [Source:HGNC Symbol;Acc:HGNC:5177]	1966	-1.54	0.0139207	98.59	166.79
RIN2	ENSG00000132669.12	protein_coding	Ras and Rab interactor 2 [Source:HGNC Symbol;Acc:HGNC:18750]	1778	-1.54	0.0289362	244.36	431.61
CYFIP1	ENSG00000273749.4	protein_coding	cytoplasmic FMR1 interacting protein 1 [Source:HGNC Symbol;Acc:HGNC:13759]	1888	-1.54	0.0124124	483.97	814.48
RRAS2	ENSG00000133818.13	protein_coding	RAS related 2 [Source:HGNC Symbol;Acc:HGNC:17271]	1144	-1.54	0.0367374	130.57	236.77
ANKRD36	ENSG00000135976.17	protein_coding	ankyrin repeat domain 36 [Source:HGNC Symbol;Acc:HGNC:24079]	3108	-1.54	0.0167637	444.98	758.48
ZNHIT6	ENSG00000117174.10	protein_coding	zinc finger HIT-type containing 6 [Source:HGNC Symbol;Acc:HGNC:26089]	4438	-1.54	0.0141038	101.79	171.94
AC006369.1	ENSG00000236213.1	antisense		548	-1.54	0.00753045	45.35	74.89
CDC25B	ENSG00000101224.17	protein_coding	cell division cycle 25B [Source:HGNC Symbol;Acc:HGNC:1726]	2052	-1.54	0.039343	636.99	1165.23
SPAG8	ENSG00000137098.13	protein_coding	sperm associated antigen 8 [Source:HGNC Symbol;Acc:HGNC:14105]	1202	-1.54	0.0257957	8.44	14.98
EIF3B	ENSG00000106263.17	protein_coding	eukaryotic translation initiation factor 3 subunit B [Source:HGNC Symbol;Acc:HGNC:3280]	1633	-1.54	0.00923308	736.57	1230.79
BTN2A3P	ENSG00000124549.14	transcribed_unprocessed_pseudogene	butyrophilin subfamily 2 member A3, pseudogene [Source:HGNC Symbol;Acc:HGNC:13229]	1598	-1.54	0.0102244	53.31	88.6
IFFO2	ENSG00000169991.10	protein_coding	intermediate filament family orphan 2 [Source:HGNC Symbol;Acc:HGNC:27006]	2575	-1.54	0.0142176	121.34	205.42
NUP88	ENSG00000108559.11	protein_coding	nucleoporin 88 [Source:HGNC Symbol;Acc:HGNC:8067]	1068	-1.54	0.0197825	309.88	531.25
DDX54	ENSG00000123064.12	protein_coding	DEAD-box helicase 54 [Source:HGNC Symbol;Acc:HGNC:20084]	1361	-1.54	0.00660816	247.72	408.03
C16orf58	ENSG00000140688.16	protein_coding	chromosome 16 open reading frame 58 [Source:HGNC Symbol;Acc:HGNC:25848]	1487	-1.54	0.00853343	189.51	313.78
ZNF300	ENSG00000145908.12	protein_coding	zinc finger protein 300 [Source:HGNC Symbol;Acc:HGNC:13091]	3446	-1.54	0.0224815	18.07	31.04
ST13P15	ENSG00000243759.1	processed_pseudogene	ST13, Hsp70 interacting protein pseudogene 15 [Source:HGNC Symbol;Acc:HGNC:38850]	1107	-1.54	0.021249	11.22	19.16
LIMD1	ENSG00000144791.9	protein_coding	LIM domains containing 1 [Source:HGNC Symbol;Acc:HGNC:6612]	3823	-1.54	0.00567163	597.87	980.07
LRPPRC	ENSG00000138095.18	protein_coding	leucine rich pentatricopeptide repeat containing [Source:HGNC Symbol;Acc:HGNC:15714]	1917	-1.54	0.005983	569.43	934.59
SLC16A1-AS1	ENSG00000226419.7	antisense	SLC16A1 antisense RNA 1 [Source:HGNC Symbol;Acc:HGNC:49445]	1926	-1.54	0.0177489	78.89	134.27
EEF2KMT	ENSG00000118894.14	protein_coding	eukaryotic elongation factor 2 lysine methyltransferase [Source:HGNC Symbol;Acc:HGNC:32221]	1290	-1.54	0.0145956	23.42	39.63
ZNF697	ENSG00000143067.4	protein_coding	zinc finger protein 697 [Source:HGNC Symbol;Acc:HGNC:32034]	5041	-1.54	0.0472795	63.55	119.47
IL27RA	ENSG00000104998.3	protein_coding	interleukin 27 receptor subunit alpha [Source:HGNC Symbol;Acc:HGNC:17290]	2962	-1.54	0.0106603	345.2	575.18
LINC00342	ENSG00000232931.5	lincRNA	long intergenic non-protein coding RNA 342 [Source:HGNC Symbol;Acc:HGNC:42470]	1502	-1.54	0.0205657	67.81	116.32
FAM111A-DT	ENSG00000245571.6	lincRNA	FAM111A divergent transcript [Source:HGNC Symbol;Acc:HGNC:53752]	1010	-1.54	0.00813475	36.78	60.83
RIBC1	ENSG00000158423.16	protein_coding	RIB43A domain with coiled-coils 1 [Source:HGNC Symbol;Acc:HGNC:26537]	1155	-1.54	0.0226651	5.31	9.18
SLC25A42	ENSG00000181035.13	protein_coding	solute carrier family 25 member 42 [Source:HGNC Symbol;Acc:HGNC:28380]	1059	-1.53	0.0356512	114.11	204.77
AC021766.1	ENSG00000280365.1	TEC		741	-1.53	0.0423619	11.78	21.7
GRIN2D	ENSG00000105464.3	protein_coding	glutamate ionotropic receptor NMDA type subunit 2D [Source:HGNC Symbol;Acc:HGNC:4588]	5093	-1.53	0.0224451	13.65	23.45
CLSTN1	ENSG00000171603.16	protein_coding	calsyntenin 1 [Source:HGNC Symbol;Acc:HGNC:17447]	3286	-1.53	0.00381483	505.09	818.57
BOD1	ENSG00000145919.10	protein_coding	biorientation of chromosomes in cell division 1 [Source:HGNC Symbol;Acc:HGNC:25114]	898	-1.53	0.00874834	68.87	114
AP005060.1	ENSG00000279885.1	TEC		3174	-1.53	0.034116	7.65	13.6
AP000866.6	ENSG00000279342.2	sense_intronic		2202	-1.53	0.00649539	59.84	98.12
MTAP	ENSG00000099810.19	protein_coding	methylthioadenosine phosphorylase [Source:HGNC Symbol;Acc:HGNC:7413]	2088	-1.53	0.00883276	190.55	313.75
ANGEL1	ENSG00000013523.9	protein_coding	angel homolog 1 [Source:HGNC Symbol;Acc:HGNC:19961]	1526	-1.53	0.0163913	136.95	230.8
AC073896.2	ENSG00000257303.1	antisense		418	-1.53	0.0270138	4.95	8.94
PGAP3	ENSG00000161395.13	protein_coding	post-GPI attachment to proteins 3 [Source:HGNC Symbol;Acc:HGNC:23719]	1510	-1.53	0.0120137	72.17	119.95
MIR4774	ENSG00000265694.1	miRNA	microRNA 4774 [Source:HGNC Symbol;Acc:HGNC:41873]	76	-1.53	0.0405619	4.03	7.47
DNAJC30	ENSG00000176410.7	protein_coding	DnaJ heat shock protein family (Hsp40) member C30 [Source:HGNC Symbol;Acc:HGNC:16410]	2485	-1.53	0.0142273	38.95	65.16
AL359715.3	ENSG00000272129.1	lincRNA		1436	-1.53	0.0476383	4.47	8.34
SLC12A7	ENSG00000113504.20	protein_coding	solute carrier family 12 member 7 [Source:HGNC Symbol;Acc:HGNC:10915]	1862	-1.53	0.0295269	593.31	1035.13
CRYGS	ENSG00000213139.7	protein_coding	crystallin gamma S [Source:HGNC Symbol;Acc:HGNC:2417]	1142	-1.53	0.012597	29.1	48.76
LINC00426	ENSG00000238121.5	lincRNA	long intergenic non-protein coding RNA 426 [Source:HGNC Symbol;Acc:HGNC:42761]	722	-1.53	0.0287309	73.74	128.69
C8orf46	ENSG00000169085.11	protein_coding	chromosome 8 open reading frame 46 [Source:HGNC Symbol;Acc:HGNC:28498]	1133	-1.53	0.0439437	5.93	10.87
IL4I1	ENSG00000104951.15	protein_coding	interleukin 4 induced 1 [Source:HGNC Symbol;Acc:HGNC:19094]	1437	-1.53	0.0409935	9.34	17.01
SIGIRR	ENSG00000185187.12	protein_coding	single Ig and TIR domain containing [Source:HGNC Symbol;Acc:HGNC:30575]	918	-1.53	0.0123885	359.32	596.87
KCTD1	ENSG00000134504.13	protein_coding	potassium channel tetramerization domain containing 1 [Source:HGNC Symbol;Acc:HGNC:18249]	1637	-1.53	0.0223124	15.91	27.31
LAS1L	ENSG00000001497.16	protein_coding	LAS1 like, ribosome biogenesis factor [Source:HGNC Symbol;Acc:HGNC:25726]	2548	-1.53	0.00489027	164.17	266.43
ACYP1	ENSG00000119640.8	protein_coding	acylphosphatase 1 [Source:HGNC Symbol;Acc:HGNC:179]	646	-1.53	0.0116204	48.05	79.81
MGST3	ENSG00000143198.12	protein_coding	microsomal glutathione S-transferase 3 [Source:HGNC Symbol;Acc:HGNC:7064]	1044	-1.53	0.012906	178.16	296.78
IDUA	ENSG00000127415.12	protein_coding	iduronidase, alpha-L- [Source:HGNC Symbol;Acc:HGNC:5391]	974	-1.53	0.0117333	116.1	192.47
ACOT2	ENSG00000119673.14	protein_coding	acyl-CoA thioesterase 2 [Source:HGNC Symbol;Acc:HGNC:18431]	1381	-1.53	0.0192545	15.65	26.73
ZNF287	ENSG00000141040.14	protein_coding	zinc finger protein 287 [Source:HGNC Symbol;Acc:HGNC:13502]	1476	-1.53	0.0469727	19.03	35.22
SSBP3	ENSG00000157216.15	protein_coding	single stranded DNA binding protein 3 [Source:HGNC Symbol;Acc:HGNC:15674]	1190	-1.53	0.0278207	451.67	787.95
SHQ1	ENSG00000144736.13	protein_coding	SHQ1, H/ACA ribonucleoprotein assembly factor [Source:HGNC Symbol;Acc:HGNC:25543]	1708	-1.52	0.0036768	104.9	169.51
AC020978.1	ENSG00000259797.1	sense_intronic		428	-1.52	0.0284018	8.14	14.26
ST3GAL3	ENSG00000126091.20	protein_coding	ST3 beta-galactoside alpha-2,3-sialyltransferase 3 [Source:HGNC Symbol;Acc:HGNC:10866]	1688	-1.52	0.0102078	109.07	179.98
RNASEH2B	ENSG00000136104.20	protein_coding	ribonuclease H2 subunit B [Source:HGNC Symbol;Acc:HGNC:25671]	1696	-1.52	0.00486985	736.29	1190.89
SLFN12L	ENSG00000205045.8	protein_coding	schlafen family member 12 like [Source:HGNC Symbol;Acc:HGNC:33920]	1785	-1.52	0.0154442	377.76	630.75
PMAIP1	ENSG00000141682.11	protein_coding	phorbol-12-myristate-13-acetate-induced protein 1 [Source:HGNC Symbol;Acc:HGNC:9108]	1338	-1.52	0.0307935	71.1	123.81
HMGN3	ENSG00000118418.14	protein_coding	high mobility group nucleosomal binding domain 3 [Source:HGNC Symbol;Acc:HGNC:12312]	904	-1.52	0.00869901	98.81	161.83
SNX8	ENSG00000106266.10	protein_coding	sorting nexin 8 [Source:HGNC Symbol;Acc:HGNC:14972]	1055	-1.52	0.00608692	108.24	176.26
MBLAC2	ENSG00000176055.9	protein_coding	metallo-beta-lactamase domain containing 2 [Source:HGNC Symbol;Acc:HGNC:33711]	3108	-1.52	0.0173453	52.41	87.88
PEPD	ENSG00000124299.13	protein_coding	peptidase D [Source:HGNC Symbol;Acc:HGNC:8840]	986	-1.52	0.00860887	150.46	246.27
CCT8P1	ENSG00000226015.2	processed_pseudogene	chaperonin containing TCP1 subunit 8 pseudogene 1 [Source:HGNC Symbol;Acc:HGNC:35144]	1657	-1.52	0.0251764	9.95	16.94
MCM3	ENSG00000112118.18	protein_coding	minichromosome maintenance complex component 3 [Source:HGNC Symbol;Acc:HGNC:6945]	2079	-1.52	0.031233	259.54	451.22
EFNB1	ENSG00000090776.5	protein_coding	ephrin B1 [Source:HGNC Symbol;Acc:HGNC:3226]	3314	-1.52	0.00562864	37.98	61.39
PMVK	ENSG00000163344.5	protein_coding	phosphomevalonate kinase [Source:HGNC Symbol;Acc:HGNC:9141]	1280	-1.52	0.00388353	67.89	109.42
KAT14	ENSG00000149474.13	protein_coding	lysine acetyltransferase 14 [Source:HGNC Symbol;Acc:HGNC:15904]	1800	-1.52	0.00784144	71.52	116.5
LINC00680	ENSG00000215190.9	transcribed_unprocessed_pseudogene	long intergenic non-protein coding RNA 680 [Source:HGNC Symbol;Acc:HGNC:44417]	1462	-1.52	0.0174482	46.11	77.25
CCDC86	ENSG00000110104.11	protein_coding	coiled-coil domain containing 86 [Source:HGNC Symbol;Acc:HGNC:28359]	1359	-1.52	0.0156188	34.76	58.14
ZFP64	ENSG00000020256.19	protein_coding	ZFP64 zinc finger protein [Source:HGNC Symbol;Acc:HGNC:15940]	1659	-1.52	0.00563841	65.84	106.52
ZNF689	ENSG00000156853.12	protein_coding	zinc finger protein 689 [Source:HGNC Symbol;Acc:HGNC:25173]	1439	-1.52	0.000197444	82.3	129.3
ENDOG	ENSG00000167136.6	protein_coding	endonuclease G [Source:HGNC Symbol;Acc:HGNC:3346]	1172	-1.52	0.0105453	26.45	43.75
ZNF584	ENSG00000171574.17	protein_coding	zinc finger protein 584 [Source:HGNC Symbol;Acc:HGNC:27318]	1428	-1.52	0.0299318	20.6	35.9
CD81	ENSG00000110651.11	protein_coding	CD81 molecule [Source:HGNC Symbol;Acc:HGNC:1701]	1087	-1.52	0.00836442	354.94	576.83
ADGRB1	ENSG00000181790.11	protein_coding	adhesion G protein-coupled receptor B1 [Source:HGNC Symbol;Acc:HGNC:943]	4612	-1.52	0.0262375	19.87	34
CCDC14	ENSG00000175455.14	protein_coding	coiled-coil domain containing 14 [Source:HGNC Symbol;Acc:HGNC:25766]	2045	-1.52	0.00257257	373	593.7
DGCR6L	ENSG00000128185.9	protein_coding	DiGeorge syndrome critical region gene 6 like [Source:HGNC Symbol;Acc:HGNC:18551]	1017	-1.52	0.00180313	61.86	98.16
UCK2	ENSG00000143179.15	protein_coding	uridine-cytidine kinase 2 [Source:HGNC Symbol;Acc:HGNC:12562]	1716	-1.52	0.0151499	76.29	126.37
PLPP7	ENSG00000160539.5	protein_coding	phospholipid phosphatase 7 (inactive) [Source:HGNC Symbol;Acc:HGNC:28174]	1914	-1.52	0.0269549	6.05	10.47
FXN	ENSG00000165060.12	protein_coding	frataxin [Source:HGNC Symbol;Acc:HGNC:3951]	3103	-1.52	0.0240778	55.4	94.22
AC105020.6	ENSG00000275454.1	antisense		1217	-1.51	0.0358796	10.53	18.67
USP28	ENSG00000048028.11	protein_coding	ubiquitin specific peptidase 28 [Source:HGNC Symbol;Acc:HGNC:12625]	1567	-1.51	0.0128345	267.5	439.49
DPH1	ENSG00000108963.17	protein_coding	diphthamide biosynthesis 1 [Source:HGNC Symbol;Acc:HGNC:3003]	1274	-1.51	0.029434	93.7	161.36
SPATA5	ENSG00000145375.7	protein_coding	spermatogenesis associated 5 [Source:HGNC Symbol;Acc:HGNC:18119]	5314	-1.51	0.0126465	128.18	210.7
POMZP3	ENSG00000146707.14	protein_coding	POM121 and ZP3 fusion [Source:HGNC Symbol;Acc:HGNC:9203]	1151	-1.51	0.00398066	52.6	84.53
NDUFA12	ENSG00000184752.12	protein_coding	NADH:ubiquinone oxidoreductase subunit A12 [Source:HGNC Symbol;Acc:HGNC:23987]	533	-1.51	0.002222	108.65	173.06
AC109460.3	ENSG00000261067.7	processed_transcript		5296	-1.51	0.0163963	13.46	22.5
AGAP9	ENSG00000204172.12	protein_coding	ArfGAP with GTPase domain, ankyrin repeat and PH domain 9 [Source:HGNC Symbol;Acc:HGNC:23463]	2387	-1.51	0.0314295	47.47	82.1
IMMP2L	ENSG00000184903.9	protein_coding	inner mitochondrial membrane peptidase subunit 2 [Source:HGNC Symbol;Acc:HGNC:14598]	817	-1.51	0.0331335	49.85	86.53
TMEM86A	ENSG00000151117.8	protein_coding	transmembrane protein 86A [Source:HGNC Symbol;Acc:HGNC:26890]	1183	-1.51	0.0468554	19.79	36.34
THG1L	ENSG00000113272.13	protein_coding	tRNA-histidine guanylyltransferase 1 like [Source:HGNC Symbol;Acc:HGNC:26053]	1534	-1.51	0.0220158	32.68	55.22
PEX10	ENSG00000157911.9	protein_coding	peroxisomal biogenesis factor 10 [Source:HGNC Symbol;Acc:HGNC:8851]	1266	-1.51	0.00288301	48.73	78.21
SH3TC1	ENSG00000125089.16	protein_coding	SH3 domain and tetratricopeptide repeats 1 [Source:HGNC Symbol;Acc:HGNC:26009]	1449	-1.51	0.0187227	665.5	1111.47
TIMM13	ENSG00000099800.7	protein_coding	translocase of inner mitochondrial membrane 13 [Source:HGNC Symbol;Acc:HGNC:11816]	1302	-1.51	0.00492334	80.81	129.96
PRKG2	ENSG00000138669.9	protein_coding	protein kinase, cGMP-dependent, type II [Source:HGNC Symbol;Acc:HGNC:9416]	2662	-1.51	0.0454683	4.15	7.54
VASH1-AS1	ENSG00000258301.3	lincRNA	VASH1 antisense RNA 1 [Source:HGNC Symbol;Acc:HGNC:53215]	1278	-1.51	0.0234533	21.85	37.31
KMO	ENSG00000117009.11	protein_coding	kynurenine 3-monooxygenase [Source:HGNC Symbol;Acc:HGNC:6381]	1636	-1.51	0.0156357	127.65	210.61
GNA12	ENSG00000146535.13	protein_coding	G protein subunit alpha 12 [Source:HGNC Symbol;Acc:HGNC:4380]	2529	-1.51	0.0356355	511.84	892.34
CNNM3-DT	ENSG00000273265.1	lincRNA	CNNM3 divergent transcript [Source:HGNC Symbol;Acc:HGNC:53592]	415	-1.51	0.0266615	5.1	8.66
ZSCAN20	ENSG00000121903.14	protein_coding	zinc finger and SCAN domain containing 20 [Source:HGNC Symbol;Acc:HGNC:13093]	2520	-1.51	0.00854666	25.39	41.55
IQCG	ENSG00000114473.13	protein_coding	IQ motif containing G [Source:HGNC Symbol;Acc:HGNC:25251]	1269	-1.51	0.000243885	68.67	107.75
MRM2	ENSG00000122687.17	protein_coding	mitochondrial rRNA methyltransferase 2 [Source:HGNC Symbol;Acc:HGNC:16352]	1617	-1.51	0.00139809	99.43	156.99
DNAJC11	ENSG00000007923.15	protein_coding	DnaJ heat shock protein family (Hsp40) member C11 [Source:HGNC Symbol;Acc:HGNC:25570]	1331	-1.51	0.00335685	201.75	321.21
ILVBL	ENSG00000105135.15	protein_coding	ilvB acetolactate synthase like [Source:HGNC Symbol;Acc:HGNC:6041]	1275	-1.51	0.00465642	76.94	123.24
BIN1	ENSG00000136717.14	protein_coding	bridging integrator 1 [Source:HGNC Symbol;Acc:HGNC:1052]	2287	-1.51	0.0300149	354.53	606.46
AC019080.5	ENSG00000280374.1	sense_intronic		757	-1.51	0.0205275	6.51	10.94
IRAK1BP1	ENSG00000146243.13	protein_coding	interleukin 1 receptor associated kinase 1 binding protein 1 [Source:HGNC Symbol;Acc:HGNC:17368]	2317	-1.51	0.0406253	17.6	31.01
OSBPL5	ENSG00000021762.19	protein_coding	oxysterol binding protein like 5 [Source:HGNC Symbol;Acc:HGNC:16392]	1540	-1.51	0.00157089	287.51	451.59
BOP1	ENSG00000261236.7	protein_coding	block of proliferation 1 [Source:HGNC Symbol;Acc:HGNC:15519]	961	-1.51	0.0172119	94.84	156.65
SMIM30	ENSG00000214194.8	protein_coding	small integral membrane protein 30 [Source:HGNC Symbol;Acc:HGNC:48953]	889	-1.51	0.00816592	41.63	67.47
SMARCAD1	ENSG00000163104.17	protein_coding	SWI/SNF-related, matrix-associated actin-dependent regulator of chromatin, subfamily a, containing DEAD/H box 1 [Source:HGNC Symbol;Acc:HGNC:18398]	3014	-1.51	0.00447585	235.67	375.25
MNAT1	ENSG00000020426.10	protein_coding	MNAT1, CDK activating kinase assembly factor [Source:HGNC Symbol;Acc:HGNC:7181]	911	-1.51	0.00712554	48.27	77.38
CLEC11A	ENSG00000105472.12	protein_coding	C-type lectin domain containing 11A [Source:HGNC Symbol;Acc:HGNC:10576]	1191	-1.51	0.038054	19.43	34.07
LSM4	ENSG00000130520.10	protein_coding	LSM4 homolog, U6 small nuclear RNA and mRNA degradation associated [Source:HGNC Symbol;Acc:HGNC:17259]	986	-1.51	0.00518663	113.17	180.71
MTERF3	ENSG00000156469.8	protein_coding	mitochondrial transcription termination factor 3 [Source:HGNC Symbol;Acc:HGNC:24258]	1055	-1.51	0.00692514	55.88	89.95
SNORD14A	ENSG00000272034.1	snoRNA	small nucleolar RNA, C/D box 14A [Source:HGNC Symbol;Acc:HGNC:10113]	91	-1.5	0.0325647	6.59	11.73
DTYMK	ENSG00000168393.12	protein_coding	deoxythymidylate kinase [Source:HGNC Symbol;Acc:HGNC:3061]	793	-1.5	0.0205275	56.59	94.07
ZNF304	ENSG00000131845.14	protein_coding	zinc finger protein 304 [Source:HGNC Symbol;Acc:HGNC:13505]	3809	-1.5	0.00943155	83.07	134.25
H1FX	ENSG00000184897.5	protein_coding	H1 histone family member X [Source:HGNC Symbol;Acc:HGNC:4722]	1507	-1.5	0.00426312	385.1	610.22
TPRG1	ENSG00000188001.9	protein_coding	tumor protein p63 regulated 1 [Source:HGNC Symbol;Acc:HGNC:24759]	1068	-1.5	0.0254743	26.71	44.82
CRTAP	ENSG00000170275.14	protein_coding	cartilage associated protein [Source:HGNC Symbol;Acc:HGNC:2379]	3001	-1.5	0.00578599	418.95	671.35
CLMN	ENSG00000165959.11	protein_coding	calmin [Source:HGNC Symbol;Acc:HGNC:19972]	2358	-1.5	0.0366356	463.17	802.29
NTHL1	ENSG00000065057.7	protein_coding	nth like DNA glycosylase 1 [Source:HGNC Symbol;Acc:HGNC:8028]	753	-1.5	0.0494553	23.64	42.87
ZNF416	ENSG00000083817.8	protein_coding	zinc finger protein 416 [Source:HGNC Symbol;Acc:HGNC:20645]	2561	-1.5	0.0119369	33.1	53.97
WDR18	ENSG00000065268.10	protein_coding	WD repeat domain 18 [Source:HGNC Symbol;Acc:HGNC:17956]	1060	-1.5	0.0116499	61.75	100.41
NEK3	ENSG00000136098.16	protein_coding	NIMA related kinase 3 [Source:HGNC Symbol;Acc:HGNC:7746]	1467	-1.5	0.00982637	46.33	74.87
CLEC4G	ENSG00000182566.13	protein_coding	C-type lectin domain family 4 member G [Source:HGNC Symbol;Acc:HGNC:24591]	798	-1.5	0.0388578	6.89	12.07
RITA1	ENSG00000139405.15	protein_coding	RBPJ interacting and tubulin associated 1 [Source:HGNC Symbol;Acc:HGNC:25925]	1590	-1.5	0.00718656	57.31	92.39
CD300LB	ENSG00000178789.8	protein_coding	CD300 molecule like family member b [Source:HGNC Symbol;Acc:HGNC:30811]	1640	-1.5	0.0327044	206.99	356.33
ERCC8	ENSG00000049167.14	protein_coding	ERCC excision repair 8, CSA ubiquitin ligase complex subunit [Source:HGNC Symbol;Acc:HGNC:3439]	1557	-1.5	0.0018558	83.34	131.17
TCTN1	ENSG00000204852.15	protein_coding	tectonic family member 1 [Source:HGNC Symbol;Acc:HGNC:26113]	1310	-1.5	0.048124	66.75	120
MCCC2	ENSG00000131844.15	protein_coding	methylcrotonoyl-CoA carboxylase 2 [Source:HGNC Symbol;Acc:HGNC:6937]	1496	-1.5	0.0108077	171.49	277.26
KLHDC4	ENSG00000104731.13	protein_coding	kelch domain containing 4 [Source:HGNC Symbol;Acc:HGNC:25272]	1253	-1.5	0.0244341	467.91	782.46
AC087388.1	ENSG00000262251.1	sense_intronic		1112	-1.5	0.0138185	30.67	50.25
FAN1	ENSG00000198690.9	protein_coding	FANCD2 and FANCI associated nuclease 1 [Source:HGNC Symbol;Acc:HGNC:29170]	2418	-1.5	0.0135456	127.99	208.1
AC084783.1	ENSG00000261072.2	processed_pseudogene		910	-1.5	0.014381	16.47	27.13
DNLZ	ENSG00000213221.4	protein_coding	DNL-type zinc finger [Source:HGNC Symbol;Acc:HGNC:33879]	1829	-1.5	0.0143907	12.56	20.58
KLRA1P	ENSG00000256667.6	transcribed_unprocessed_pseudogene	killer cell lectin like receptor A1, pseudogene [Source:HGNC Symbol;Acc:HGNC:6372]	1583	-1.5	0.0310526	23.02	39.32
DNASE2	ENSG00000105612.8	protein_coding	deoxyribonuclease 2, lysosomal [Source:HGNC Symbol;Acc:HGNC:2960]	1034	-1.5	0.0126465	225.56	366.17
RF00017.30	ENSG00000274008.1	misc_RNA		299	1.5	0.0249827	239.77	142.42
BMT2	ENSG00000164603.11	protein_coding	base methyltransferase of 25S rRNA 2 homolog [Source:HGNC Symbol;Acc:HGNC:26475]	1927	1.5	0.000673417	726	466.2
AC025594.3	ENSG00000275106.1	TEC		790	1.5	0.00766854	44.42	27.66
CFL1	ENSG00000172757.12	protein_coding	cofilin 1 [Source:HGNC Symbol;Acc:HGNC:1874]	954	1.5	0.0031084	9452.62	5987.32
ZC3H11A	ENSG00000058673.16	protein_coding	zinc finger CCCH-type containing 11A [Source:HGNC Symbol;Acc:HGNC:29093]	3659	1.5	0.000245971	82.45	53.28
TNFSF4	ENSG00000117586.10	protein_coding	TNF superfamily member 4 [Source:HGNC Symbol;Acc:HGNC:11934]	2473	1.5	0.0423619	306.38	172.24
FPR1	ENSG00000171051.8	protein_coding	formyl peptide receptor 1 [Source:HGNC Symbol;Acc:HGNC:3826]	1306	1.5	0.0197208	20086.4	12198.4
AC005899.7	ENSG00000278668.1	lincRNA		588	1.5	0.00185012	83.01	52.66
NDST1	ENSG00000070614.14	protein_coding	N-deacetylase and N-sulfotransferase 1 [Source:HGNC Symbol;Acc:HGNC:7680]	1732	1.5	0.00597486	2783.49	1746.14
CHMP5	ENSG00000086065.13	protein_coding	charged multivesicular body protein 5 [Source:HGNC Symbol;Acc:HGNC:26942]	1337	1.5	0.0194922	1365.7	825.89
SOCS5	ENSG00000171150.7	protein_coding	suppressor of cytokine signaling 5 [Source:HGNC Symbol;Acc:HGNC:16852]	4414	1.5	0.000177319	463.18	300.28
MIR7152	ENSG00000274824.1	miRNA	microRNA 7152 [Source:HGNC Symbol;Acc:HGNC:50257]	54	1.5	0.0463357	15	8.3
ZFP69B	ENSG00000187801.14	protein_coding	ZFP69 zinc finger protein B [Source:HGNC Symbol;Acc:HGNC:28053]	2124	1.5	0.00594142	101.6	63.92
TREML2	ENSG00000112195.8	protein_coding	triggering receptor expressed on myeloid cells like 2 [Source:HGNC Symbol;Acc:HGNC:21092]	3302	1.5	0.0176553	2135.67	1300.41
EML4	ENSG00000143924.18	protein_coding	echinoderm microtubule associated protein like 4 [Source:HGNC Symbol;Acc:HGNC:1316]	2691	1.5	0.00969691	3338.93	2074.46
ARHGAP24	ENSG00000138639.17	protein_coding	Rho GTPase activating protein 24 [Source:HGNC Symbol;Acc:HGNC:25361]	1621	1.5	0.0227098	1289.27	774.09
PPIAP72	ENSG00000174715.7	processed_pseudogene	peptidylprolyl isomerase A pseudogene 72 [Source:HGNC Symbol;Acc:HGNC:53696]	504	1.51	0.0161509	46.53	28.08
RBM47	ENSG00000163694.14	protein_coding	RNA binding motif protein 47 [Source:HGNC Symbol;Acc:HGNC:30358]	1968	1.51	0.017206	9364	5651.1
RAC2	ENSG00000128340.14	protein_coding	Rac family small GTPase 2 [Source:HGNC Symbol;Acc:HGNC:9802]	818	1.51	0.000508625	9682.57	6153.74
STXBP2	ENSG00000076944.15	protein_coding	syntaxin binding protein 2 [Source:HGNC Symbol;Acc:HGNC:11445]	968	1.51	0.0143744	5931.13	3615.04
SPECC1L	ENSG00000100014.19	protein_coding	sperm antigen with calponin homology and coiled-coil domains 1 like [Source:HGNC Symbol;Acc:HGNC:29022]	3066	1.51	0.000182045	419.01	269.04
ICAM1	ENSG00000090339.8	protein_coding	intercellular adhesion molecule 1 [Source:HGNC Symbol;Acc:HGNC:5344]	1252	1.51	0.0415771	1696.97	946.16
FLOT2	ENSG00000132589.15	protein_coding	flotillin 2 [Source:HGNC Symbol;Acc:HGNC:3758]	1461	1.51	0.0156188	14579.1	8967.89
IDI2-AS1	ENSG00000232656.7	antisense	IDI2 antisense RNA 1 [Source:HGNC Symbol;Acc:HGNC:30885]	722	1.51	0.0334707	8.77	5.03
AC015802.4	ENSG00000267546.2	antisense		540	1.51	0.000501534	53.6	34.24
SYCP2	ENSG00000196074.12	protein_coding	synaptonemal complex protein 2 [Source:HGNC Symbol;Acc:HGNC:11490]	1997	1.51	0.0365083	680.14	387.18
RNU6-87P	ENSG00000272028.1	snRNA	RNA, U6 small nuclear 87, pseudogene [Source:HGNC Symbol;Acc:HGNC:47050]	108	1.51	0.043077	8.36	4.7
F2R	ENSG00000181104.6	protein_coding	coagulation factor II thrombin receptor [Source:HGNC Symbol;Acc:HGNC:3537]	2132	1.51	0.0309886	485.07	281.22
RN7SKP292	ENSG00000202392.1	misc_RNA	RNA, 7SK small nuclear pseudogene 292 [Source:HGNC Symbol;Acc:HGNC:46016]	317	1.51	0.0127555	93.46	57.07
BTBD10P2	ENSG00000219433.2	processed_pseudogene	BTB domain containing 10 pseudogene 2 [Source:HGNC Symbol;Acc:HGNC:51541]	676	1.51	0.00315546	47.98	30.33
C19orf38	ENSG00000214212.8	protein_coding	chromosome 19 open reading frame 38 [Source:HGNC Symbol;Acc:HGNC:34073]	983	1.51	0.010628	1829.86	1125.81
AC020663.2	ENSG00000267077.1	antisense		720	1.51	0.0451282	20.37	11.29
RNF2	ENSG00000121481.10	protein_coding	ring finger protein 2 [Source:HGNC Symbol;Acc:HGNC:10061]	1713	1.51	0.00188322	632.35	400.91
PCGF3	ENSG00000185619.18	protein_coding	polycomb group ring finger 3 [Source:HGNC Symbol;Acc:HGNC:10066]	1571	1.51	0.007491	2196.04	1366.1
BNIP2	ENSG00000140299.11	protein_coding	BCL2 interacting protein 2 [Source:HGNC Symbol;Acc:HGNC:1083]	1535	1.51	0.00377194	5697.18	3591.26
MSRB1	ENSG00000198736.11	protein_coding	methionine sulfoxide reductase B1 [Source:HGNC Symbol;Acc:HGNC:14133]	878	1.51	0.0134621	6653.25	4092.16
AC003991.1	ENSG00000228113.7	antisense		688	1.52	0.00972052	17.11	10.39
IRS2	ENSG00000185950.8	protein_coding	insulin receptor substrate 2 [Source:HGNC Symbol;Acc:HGNC:6126]	8138	1.52	0.0444326	3851.43	2097.5
RHOG	ENSG00000177105.9	protein_coding	ras homolog family member G [Source:HGNC Symbol;Acc:HGNC:672]	1140	1.52	0.00396416	4699.88	2918.66
RN7SL385P	ENSG00000241333.3	misc_RNA	RNA, 7SL, cytoplasmic 385, pseudogene [Source:HGNC Symbol;Acc:HGNC:46401]	276	1.52	0.027115	9.92	5.62
AK9	ENSG00000155085.15	protein_coding	adenylate kinase 9 [Source:HGNC Symbol;Acc:HGNC:33814]	2009	1.52	0.00257363	422.99	264.56
FGD4	ENSG00000139132.14	protein_coding	FYVE, RhoGEF and PH domain containing 4 [Source:HGNC Symbol;Acc:HGNC:19125]	2304	1.52	0.018248	5432.01	3257.86
DUSP3	ENSG00000108861.8	protein_coding	dual specificity phosphatase 3 [Source:HGNC Symbol;Acc:HGNC:3069]	2282	1.52	0.0337013	1485.49	842.79
AL662797.1	ENSG00000272540.1	antisense		773	1.52	0.0257238	35.47	20.73
PGK1	ENSG00000102144.14	protein_coding	phosphoglycerate kinase 1 [Source:HGNC Symbol;Acc:HGNC:8896]	1602	1.52	0.00874834	8622.22	5284.4
FBXW2	ENSG00000119402.16	protein_coding	F-box and WD repeat domain containing 2 [Source:HGNC Symbol;Acc:HGNC:13608]	2819	1.52	0.0144039	5364.23	3234.51
PRTFDC1	ENSG00000099256.18	protein_coding	phosphoribosyl transferase domain containing 1 [Source:HGNC Symbol;Acc:HGNC:23333]	1144	1.52	0.0405904	22.36	12.4
GBE1	ENSG00000114480.12	protein_coding	1,4-alpha-glucan branching enzyme 1 [Source:HGNC Symbol;Acc:HGNC:4180]	1456	1.52	0.00343506	770.47	480.59
VAMP3	ENSG00000049245.12	protein_coding	vesicle associated membrane protein 3 [Source:HGNC Symbol;Acc:HGNC:12644]	1144	1.52	0.0098388	1926.11	1180.93
AL121603.2	ENSG00000258738.1	antisense		2117	1.52	0.00975312	254.5	155.35
TMOD3	ENSG00000138594.13	protein_coding	tropomodulin 3 [Source:HGNC Symbol;Acc:HGNC:11873]	1363	1.52	7.18672e-05	4195.5	2693.08
RAB27A	ENSG00000069974.15	protein_coding	RAB27A, member RAS oncogene family [Source:HGNC Symbol;Acc:HGNC:9766]	1189	1.52	0.00426838	5715.93	3562.08
RHBDF2	ENSG00000129667.12	protein_coding	rhomboid 5 homolog 2 [Source:HGNC Symbol;Acc:HGNC:20788]	1203	1.52	0.0193361	4540.49	2719.24
CAP1	ENSG00000131236.16	protein_coding	cyclase associated actin cytoskeleton regulatory protein 1 [Source:HGNC Symbol;Acc:HGNC:20040]	1213	1.52	0.00280192	19154	12320.7
GPR27	ENSG00000170837.2	protein_coding	G protein-coupled receptor 27 [Source:HGNC Symbol;Acc:HGNC:4482]	2447	1.52	0.0123908	922.79	560.41
ARL6IP5	ENSG00000144746.6	protein_coding	ADP ribosylation factor like GTPase 6 interacting protein 5 [Source:HGNC Symbol;Acc:HGNC:16937]	1014	1.52	0.000587282	2967.78	1875.23
AF111167.2	ENSG00000259319.1	antisense		2329	1.52	0.022255	41.91	24.84
RPA4	ENSG00000204086.4	protein_coding	replication protein A4 [Source:HGNC Symbol;Acc:HGNC:30305]	1560	1.52	0.00600455	45.93	28.43
PRKCE	ENSG00000171132.13	protein_coding	protein kinase C epsilon [Source:HGNC Symbol;Acc:HGNC:9401]	1004	1.53	0.0337903	1021.16	570.33
FAR2	ENSG00000064763.10	protein_coding	fatty acyl-CoA reductase 2 [Source:HGNC Symbol;Acc:HGNC:25531]	1181	1.53	0.00729631	1615.74	982.29
PRKAR1B	ENSG00000188191.14	protein_coding	protein kinase cAMP-dependent type I regulatory subunit beta [Source:HGNC Symbol;Acc:HGNC:9390]	1378	1.53	0.0206126	226.31	132.16
HAMP	ENSG00000105697.8	protein_coding	hepcidin antimicrobial peptide [Source:HGNC Symbol;Acc:HGNC:15598]	1288	1.53	0.0366671	12.05	6.66
WIPI1	ENSG00000070540.12	protein_coding	WD repeat domain, phosphoinositide interacting 1 [Source:HGNC Symbol;Acc:HGNC:25471]	1098	1.53	0.00812167	1292.95	784.51
RF00017.163	ENSG00000278818.1	misc_RNA		332	1.53	0.0028342	52.83	32.69
CRHBP	ENSG00000145708.10	protein_coding	corticotropin releasing hormone binding protein [Source:HGNC Symbol;Acc:HGNC:2356]	953	1.53	0.0232871	30.37	17.77
TRIM25	ENSG00000121060.16	protein_coding	tripartite motif containing 25 [Source:HGNC Symbol;Acc:HGNC:12932]	1521	1.53	0.0176153	16821.6	10294.1
MFAP3	ENSG00000037749.11	protein_coding	microfibril associated protein 3 [Source:HGNC Symbol;Acc:HGNC:7034]	849	1.53	0.000195073	750.34	474.99
AC108673.2	ENSG00000273174.1	antisense		565	1.53	0.0233552	24.18	14.05
PTPN12	ENSG00000127947.15	protein_coding	protein tyrosine phosphatase, non-receptor type 12 [Source:HGNC Symbol;Acc:HGNC:9645]	952	1.53	0.00123408	5813	3641.83
NUCB1	ENSG00000104805.15	protein_coding	nucleobindin 1 [Source:HGNC Symbol;Acc:HGNC:8043]	1064	1.53	0.0236006	4523.98	2675.45
HIPK2	ENSG00000064393.15	protein_coding	homeodomain interacting protein kinase 2 [Source:HGNC Symbol;Acc:HGNC:14402]	7318	1.53	0.00787836	5411.24	3295.83
CDH23	ENSG00000107736.20	protein_coding	cadherin related 23 [Source:HGNC Symbol;Acc:HGNC:13733]	4146	1.53	0.0234339	2022.65	1176.08
CLDN9	ENSG00000213937.3	protein_coding	claudin 9 [Source:HGNC Symbol;Acc:HGNC:2051]	2050	1.53	0.0158127	160.4	95.26
LTB4R	ENSG00000213903.8	protein_coding	leukotriene B4 receptor [Source:HGNC Symbol;Acc:HGNC:6713]	1716	1.53	0.0163963	2964.55	1788.09
TLR5	ENSG00000187554.12	protein_coding	toll like receptor 5 [Source:HGNC Symbol;Acc:HGNC:11851]	2191	1.53	0.0296433	4158.67	2375.97
AC036108.4	ENSG00000278090.1	lincRNA		2516	1.53	0.0343047	54.86	30.76
MMADHC	ENSG00000168288.12	protein_coding	methylmalonic aciduria and homocystinuria, cblD type [Source:HGNC Symbol;Acc:HGNC:25221]	1237	1.53	0.00325803	1824.87	1132.25
SIAE	ENSG00000110013.12	protein_coding	sialic acid acetylesterase [Source:HGNC Symbol;Acc:HGNC:18187]	2316	1.53	0.00599107	302.41	185.73
RNU6-360P	ENSG00000212246.1	snRNA	RNA, U6 small nuclear 360, pseudogene [Source:HGNC Symbol;Acc:HGNC:47323]	104	1.53	0.0329817	9.37	5.22
SIGLEC9	ENSG00000129450.8	protein_coding	sialic acid binding Ig like lectin 9 [Source:HGNC Symbol;Acc:HGNC:10878]	1421	1.53	0.0129068	4873.33	2930.91
TIMP1	ENSG00000102265.11	protein_coding	TIMP metallopeptidase inhibitor 1 [Source:HGNC Symbol;Acc:HGNC:11820]	710	1.53	0.0182328	1468.94	870.24
AMOTL1	ENSG00000166025.17	protein_coding	angiomotin like 1 [Source:HGNC Symbol;Acc:HGNC:17811]	3960	1.53	0.0448808	103.28	55.53
AC040970.1	ENSG00000253210.1	antisense		494	1.53	0.009001	120.54	73.26
PRKAR2A	ENSG00000114302.15	protein_coding	protein kinase cAMP-dependent type II regulatory subunit alpha [Source:HGNC Symbol;Acc:HGNC:9391]	1988	1.53	0.00131956	1458.75	916.49
AC145423.3	ENSG00000278112.1	sense_intronic		467	1.53	0.035622	37.14	20.77
KCND1	ENSG00000102057.9	protein_coding	potassium voltage-gated channel subfamily D member 1 [Source:HGNC Symbol;Acc:HGNC:6237]	2713	1.53	0.00927203	185.56	112.94
PKM	ENSG00000067225.17	protein_coding	pyruvate kinase M1/2 [Source:HGNC Symbol;Acc:HGNC:9021]	1436	1.53	0.00445863	11786.7	7503.57
AC096921.2	ENSG00000261468.1	sense_overlapping		1916	1.54	0.00360674	438.43	268.01
SSH2	ENSG00000141298.17	protein_coding	slingshot protein phosphatase 2 [Source:HGNC Symbol;Acc:HGNC:30580]	1869	1.54	0.0063027	29428.3	18188.9
ADAM9	ENSG00000168615.11	protein_coding	ADAM metallopeptidase domain 9 [Source:HGNC Symbol;Acc:HGNC:216]	2380	1.54	0.015874	1928.41	1131.61
NAMPTP1	ENSG00000229644.6	processed_pseudogene	nicotinamide phosphoribosyltransferase pseudogene 1 [Source:HGNC Symbol;Acc:HGNC:17633]	2514	1.54	0.0308831	244.98	137.3
AC060766.1	ENSG00000267102.1	transcribed_processed_pseudogene		627	1.54	0.0157749	65.93	38.81
ADD3	ENSG00000148700.14	protein_coding	adducin 3 [Source:HGNC Symbol;Acc:HGNC:245]	975	1.54	5.77864e-05	6928.87	4379.7
MGAM	ENSG00000257335.8	protein_coding	maltase-glucoamylase [Source:HGNC Symbol;Acc:HGNC:7043]	2838	1.54	0.0345558	52249.2	29885
RPS2P44	ENSG00000243609.1	processed_pseudogene	ribosomal protein S2 pseudogene 44 [Source:HGNC Symbol;Acc:HGNC:35811]	846	1.54	0.00346372	251.09	153.99
AC092755.2	ENSG00000259238.1	antisense		402	1.54	0.0223083	19.33	11.23
DNAJC13	ENSG00000138246.15	protein_coding	DnaJ heat shock protein family (Hsp40) member C13 [Source:HGNC Symbol;Acc:HGNC:30343]	1826	1.54	0.00900558	5631.75	3391.79
PLOD1	ENSG00000083444.16	protein_coding	procollagen-lysine,2-oxoglutarate 5-dioxygenase 1 [Source:HGNC Symbol;Acc:HGNC:9081]	1179	1.54	0.00429763	1128.72	691.13
C20orf24	ENSG00000101084.17	protein_coding	chromosome 20 open reading frame 24 [Source:HGNC Symbol;Acc:HGNC:15870]	905	1.54	0.00658528	510.59	310.99
AC097382.1	ENSG00000187904.3	sense_overlapping		591	1.54	0.0122466	116.62	69.4
MXD3	ENSG00000213347.10	protein_coding	MAX dimerization protein 3 [Source:HGNC Symbol;Acc:HGNC:14008]	1317	1.54	0.00712595	1669.83	1012.27
C9orf84	ENSG00000165181.16	protein_coding	chromosome 9 open reading frame 84 [Source:HGNC Symbol;Acc:HGNC:26535]	4274	1.54	0.0267122	28.05	16.02
XBP1	ENSG00000100219.16	protein_coding	X-box binding protein 1 [Source:HGNC Symbol;Acc:HGNC:12801]	1569	1.54	0.0127332	1409.98	840.22
AL139424.2	ENSG00000284642.1	lincRNA		870	1.54	0.0276421	138.02	78.93
RN7SL378P	ENSG00000265684.2	misc_RNA	RNA, 7SL, cytoplasmic 378, pseudogene [Source:HGNC Symbol;Acc:HGNC:46394]	298	1.54	0.0255969	15.31	8.51
AC060766.7	ENSG00000267745.1	processed_transcript		1212	1.54	0.00987085	55.31	33.42
THRB	ENSG00000151090.18	protein_coding	thyroid hormone receptor beta [Source:HGNC Symbol;Acc:HGNC:11799]	3250	1.54	0.0267393	37.78	21.62
ARHGAP18	ENSG00000146376.10	protein_coding	Rho GTPase activating protein 18 [Source:HGNC Symbol;Acc:HGNC:21035]	1795	1.54	0.01165	935.43	560.57
C21orf91	ENSG00000154642.10	protein_coding	chromosome 21 open reading frame 91 [Source:HGNC Symbol;Acc:HGNC:16459]	1737	1.55	0.0106603	1533.01	905.63
AL022328.4	ENSG00000273253.2	antisense		1001	1.55	0.00535722	163.35	98.43
PPM1M	ENSG00000164088.17	protein_coding	protein phosphatase, Mg2+/Mn2+ dependent 1M [Source:HGNC Symbol;Acc:HGNC:26506]	1556	1.55	0.00558333	3274.18	1972.51
LRRN1	ENSG00000175928.5	protein_coding	leucine rich repeat neuronal 1 [Source:HGNC Symbol;Acc:HGNC:20980]	1662	1.55	0.0414741	518.26	272.87
MCF2	ENSG00000101977.20	protein_coding	MCF.2 cell line derived transforming sequence [Source:HGNC Symbol;Acc:HGNC:6940]	2832	1.55	0.0208527	38.67	22.24
TXNDC2	ENSG00000168454.11	protein_coding	thioredoxin domain containing 2 [Source:HGNC Symbol;Acc:HGNC:16470]	1634	1.55	0.0312842	13.11	7.32
SIGLEC10	ENSG00000142512.14	protein_coding	sialic acid binding Ig like lectin 10 [Source:HGNC Symbol;Acc:HGNC:15620]	1924	1.55	0.0470099	4267.58	2180.17
IRF2BPL	ENSG00000119669.4	protein_coding	interferon regulatory factor 2 binding protein like [Source:HGNC Symbol;Acc:HGNC:14282]	4157	1.55	0.02377	2807.65	1598.19
RAB43	ENSG00000172780.16	protein_coding	RAB43, member RAS oncogene family [Source:HGNC Symbol;Acc:HGNC:19983]	3036	1.55	0.00149282	279.33	171.57
ATP11A	ENSG00000068650.18	protein_coding	ATPase phospholipid transporting 11A [Source:HGNC Symbol;Acc:HGNC:13552]	2981	1.55	0.00132054	9194.84	5674.64
TMEM185B	ENSG00000226479.3	protein_coding	transmembrane protein 185B [Source:HGNC Symbol;Acc:HGNC:18896]	2131	1.55	0.00875761	820.47	489.33
MMP25	ENSG00000008516.16	protein_coding	matrix metallopeptidase 25 [Source:HGNC Symbol;Acc:HGNC:14246]	1515	1.55	0.0238809	29062.9	16706
SERPINA1	ENSG00000197249.13	protein_coding	serpin family A member 1 [Source:HGNC Symbol;Acc:HGNC:8941]	1499	1.55	0.0136367	25726	15377.1
EEF1A1P10	ENSG00000243746.1	processed_pseudogene	eukaryotic translation elongation factor 1 alpha 1 pseudogene 10 [Source:HGNC Symbol;Acc:HGNC:3205]	1390	1.55	0.0270922	83.56	46.9
SEMA4A	ENSG00000196189.12	protein_coding	semaphorin 4A [Source:HGNC Symbol;Acc:HGNC:10729]	1653	1.55	0.0126959	7096.76	4256.81
AC005899.6	ENSG00000274341.1	lincRNA		297	1.55	0.00076211	61.79	38.23
DSTNP2	ENSG00000248593.3	transcribed_unprocessed_pseudogene	destrin, actin depolymerizing factor pseudogene 2 [Source:HGNC Symbol;Acc:HGNC:34546]	810	1.55	0.00678071	82.89	49.54
AL359532.1	ENSG00000272914.1	sense_intronic		1560	1.55	0.0211923	228.32	131.2
ORAI1	ENSG00000276045.3	protein_coding	ORAI calcium release-activated calcium modulator 1 [Source:HGNC Symbol;Acc:HGNC:25896]	1495	1.55	0.00155538	586.06	360.51
MYOM1	ENSG00000101605.12	protein_coding	myomesin 1 [Source:HGNC Symbol;Acc:HGNC:7613]	2640	1.55	0.00292883	273.15	166.94
ACSS2	ENSG00000131069.19	protein_coding	acyl-CoA synthetase short chain family member 2 [Source:HGNC Symbol;Acc:HGNC:15814]	1008	1.55	0.00304032	1136.93	695.64
PFKFB4	ENSG00000114268.11	protein_coding	6-phosphofructo-2-kinase/fructose-2,6-biphosphatase 4 [Source:HGNC Symbol;Acc:HGNC:8875]	1205	1.55	0.00959099	3931.66	2347.32
CLDN5	ENSG00000184113.9	protein_coding	claudin 5 [Source:HGNC Symbol;Acc:HGNC:2047]	2010	1.55	0.0425033	76.22	40.23
AL133342.1	ENSG00000278231.1	lincRNA		366	1.55	0.0100628	612.48	365.1
AC087294.1	ENSG00000235530.6	antisense		820	1.55	0.000283449	173.61	109.05
CDC42EP3	ENSG00000163171.7	protein_coding	CDC42 effector protein 3 [Source:HGNC Symbol;Acc:HGNC:16943]	2840	1.55	0.0106603	7858.15	4677.92
KRT8P12	ENSG00000229320.3	transcribed_processed_pseudogene	keratin 8 pseudogene 12 [Source:HGNC Symbol;Acc:HGNC:28057]	1198	1.55	0.0155664	193.75	113.7
MANSC1	ENSG00000111261.13	protein_coding	MANSC domain containing 1 [Source:HGNC Symbol;Acc:HGNC:25505]	2512	1.55	0.0269549	1589.23	899.63
AGTRAP	ENSG00000177674.15	protein_coding	angiotensin II receptor associated protein [Source:HGNC Symbol;Acc:HGNC:13539]	911	1.55	0.0051918	3015.53	1846.34
RN7SL320P	ENSG00000243900.3	misc_RNA	RNA, 7SL, cytoplasmic 320, pseudogene [Source:HGNC Symbol;Acc:HGNC:46336]	295	1.56	0.0421015	7.01	3.61
GPR160	ENSG00000173890.16	protein_coding	G protein-coupled receptor 160 [Source:HGNC Symbol;Acc:HGNC:23693]	887	1.56	0.0141613	1331.32	771.05
ARHGEF17	ENSG00000110237.4	protein_coding	Rho guanine nucleotide exchange factor 17 [Source:HGNC Symbol;Acc:HGNC:21726]	2315	1.56	0.0301305	79.07	43.53
GNS	ENSG00000135677.10	protein_coding	glucosamine (N-acetyl)-6-sulfatase [Source:HGNC Symbol;Acc:HGNC:4422]	2105	1.56	0.0188964	10989.1	6453.46
XRN1	ENSG00000114127.10	protein_coding	5'-3' exoribonuclease 1 [Source:HGNC Symbol;Acc:HGNC:30654]	2226	1.56	0.0216427	9716.21	5498.36
PFKFB3	ENSG00000170525.20	protein_coding	6-phosphofructo-2-kinase/fructose-2,6-biphosphatase 3 [Source:HGNC Symbol;Acc:HGNC:8874]	1946	1.56	0.039343	18458.7	9729.89
ALPL	ENSG00000162551.13	protein_coding	alkaline phosphatase, liver/bone/kidney [Source:HGNC Symbol;Acc:HGNC:438]	1741	1.56	0.0460888	22887.2	11805.2
KIAA1549	ENSG00000122778.9	protein_coding	KIAA1549 [Source:HGNC Symbol;Acc:HGNC:22219]	9331	1.56	0.0465016	7.05	3.78
LINC00694	ENSG00000225873.4	transcribed_unitary_pseudogene	long intergenic non-protein coding RNA 694 [Source:HGNC Symbol;Acc:HGNC:44570]	772	1.56	0.0225126	944.39	533.05
ASAP2	ENSG00000151693.10	protein_coding	ArfGAP with SH3 domain, ankyrin repeat and PH domain 2 [Source:HGNC Symbol;Acc:HGNC:2721]	2870	1.56	0.0295511	293.3	161.47
PLIN3	ENSG00000105355.8	protein_coding	perilipin 3 [Source:HGNC Symbol;Acc:HGNC:16893]	1361	1.56	0.00265105	2102.84	1286.84
P2RX1	ENSG00000108405.3	protein_coding	purinergic receptor P2X 1 [Source:HGNC Symbol;Acc:HGNC:8533]	1824	1.56	0.00486255	2816.82	1691.82
C1GALT1C1	ENSG00000171155.7	protein_coding	C1GALT1 specific chaperone 1 [Source:HGNC Symbol;Acc:HGNC:24338]	1552	1.56	0.00180526	473.87	289.24
STK3	ENSG00000104375.15	protein_coding	serine/threonine kinase 3 [Source:HGNC Symbol;Acc:HGNC:11406]	1332	1.56	0.00702787	902.24	540.12
TGFBR1	ENSG00000106799.12	protein_coding	transforming growth factor beta receptor 1 [Source:HGNC Symbol;Acc:HGNC:11772]	2427	1.56	0.00585975	5504.12	3294.75
AL078604.2	ENSG00000237927.1	lincRNA		2002	1.56	0.0471715	195.64	97.98
INPP5A	ENSG00000068383.18	protein_coding	inositol polyphosphate-5-phosphatase A [Source:HGNC Symbol;Acc:HGNC:6076]	1099	1.56	0.0191985	965.51	552.96
N4BP1	ENSG00000102921.7	protein_coding	NEDD4 binding protein 1 [Source:HGNC Symbol;Acc:HGNC:29850]	1919	1.56	0.00524727	5104.05	3069.53
SLC31A2	ENSG00000136867.10	protein_coding	solute carrier family 31 member 2 [Source:HGNC Symbol;Acc:HGNC:11017]	1435	1.56	0.0205074	2277.56	1299.64
TAF7	ENSG00000178913.7	protein_coding	TATA-box binding protein associated factor 7 [Source:HGNC Symbol;Acc:HGNC:11541]	1151	1.56	0.000109471	1910.62	1190.06
CD53	ENSG00000143119.12	protein_coding	CD53 molecule [Source:HGNC Symbol;Acc:HGNC:1686]	850	1.56	0.00246333	13837.7	8444.16
MIR3173	ENSG00000264607.1	miRNA	microRNA 3173 [Source:HGNC Symbol;Acc:HGNC:38174]	68	1.56	0.0196712	53.69	30.68
ARRDC4	ENSG00000140450.8	protein_coding	arrestin domain containing 4 [Source:HGNC Symbol;Acc:HGNC:28087]	4072	1.56	0.0412562	978.08	514.32
AC016722.3	ENSG00000260977.1	lincRNA		2463	1.56	0.0177397	37.77	21.78
LMTK2	ENSG00000164715.5	protein_coding	lemur tyrosine kinase 2 [Source:HGNC Symbol;Acc:HGNC:17880]	4743	1.56	0.0104814	3417.95	2039.95
ERI1	ENSG00000104626.14	protein_coding	exoribonuclease 1 [Source:HGNC Symbol;Acc:HGNC:23994]	1723	1.57	0.0159729	1066.07	608.23
RNU6-60P	ENSG00000201662.1	snRNA	RNA, U6 small nuclear 60, pseudogene [Source:HGNC Symbol;Acc:HGNC:42550]	103	1.57	0.00787836	23.17	13.53
G6PD	ENSG00000160211.16	protein_coding	glucose-6-phosphate dehydrogenase [Source:HGNC Symbol;Acc:HGNC:4057]	1117	1.57	0.00157319	3854.87	2331.77
PTAFR	ENSG00000169403.11	protein_coding	platelet activating factor receptor [Source:HGNC Symbol;Acc:HGNC:9582]	3407	1.57	0.0140164	7754.18	4459.06
E2F3	ENSG00000112242.14	protein_coding	E2F transcription factor 3 [Source:HGNC Symbol;Acc:HGNC:3115]	4423	1.57	0.00308062	2296.16	1375.59
GALNT2	ENSG00000143641.9	protein_coding	polypeptide N-acetylgalactosaminyltransferase 2 [Source:HGNC Symbol;Acc:HGNC:4124]	2507	1.57	0.0311142	3391.44	1831.45
DICER1	ENSG00000100697.14	protein_coding	dicer 1, ribonuclease III [Source:HGNC Symbol;Acc:HGNC:17098]	3504	1.57	0.00659315	12212.7	7214.61
PPP4R2	ENSG00000163605.14	protein_coding	protein phosphatase 4 regulatory subunit 2 [Source:HGNC Symbol;Acc:HGNC:18296]	1303	1.57	0.0011078	3632.17	2208.31
SLC2A3	ENSG00000059804.15	protein_coding	solute carrier family 2 member 3 [Source:HGNC Symbol;Acc:HGNC:11007]	1442	1.57	0.021249	28219	16011.1
INSIG2	ENSG00000125629.14	protein_coding	insulin induced gene 2 [Source:HGNC Symbol;Acc:HGNC:20452]	1434	1.57	0.000358294	760.28	466.32
ARPC5	ENSG00000162704.15	protein_coding	actin related protein 2/3 complex subunit 5 [Source:HGNC Symbol;Acc:HGNC:708]	2982	1.57	0.0021449	10657.9	6502.68
PLSCR1	ENSG00000188313.12	protein_coding	phospholipid scramblase 1 [Source:HGNC Symbol;Acc:HGNC:9092]	915	1.57	0.0216845	6801.72	3859.23
TBC1D14	ENSG00000132405.18	protein_coding	TBC1 domain family member 14 [Source:HGNC Symbol;Acc:HGNC:29246]	2735	1.57	0.00688824	7383.98	4374.35
TRAFD1	ENSG00000135148.11	protein_coding	TRAF-type zinc finger domain containing 1 [Source:HGNC Symbol;Acc:HGNC:24808]	1272	1.57	0.0219843	3019.96	1705.76
GNAZ	ENSG00000128266.8	protein_coding	G protein subunit alpha z [Source:HGNC Symbol;Acc:HGNC:4395]	1522	1.57	0.0390926	364.59	190.88
PTPRVP	ENSG00000243323.7	transcribed_unitary_pseudogene	protein tyrosine phosphatase, receptor type V, pseudogene [Source:HGNC Symbol;Acc:HGNC:13421]	2406	1.57	0.0173543	54.97	31.42
LIG4	ENSG00000174405.13	protein_coding	DNA ligase 4 [Source:HGNC Symbol;Acc:HGNC:6601]	4041	1.57	5.7105e-06	633.57	395.14
MFSD14B	ENSG00000148110.15	protein_coding	major facilitator superfamily domain containing 14B [Source:HGNC Symbol;Acc:HGNC:23376]	2848	1.57	0.0016148	2875.31	1747.12
TLN1	ENSG00000137076.20	protein_coding	talin 1 [Source:HGNC Symbol;Acc:HGNC:11845]	1755	1.57	0.000313892	41958.8	25850.4
AC004540.1	ENSG00000214870.8	lincRNA		694	1.57	0.0417267	21.38	11.06
AC004491.1	ENSG00000279996.1	TEC		1882	1.57	0.00784144	216.45	127.63
RABGEF1	ENSG00000154710.17	protein_coding	RAB guanine nucleotide exchange factor 1 [Source:HGNC Symbol;Acc:HGNC:17676]	2633	1.57	0.00309688	286.35	172.52
GNG10	ENSG00000242616.3	protein_coding	G protein subunit gamma 10 [Source:HGNC Symbol;Acc:HGNC:4402]	1491	1.57	0.0226794	66.36	37.25
DYSF	ENSG00000135636.13	protein_coding	dysferlin [Source:HGNC Symbol;Acc:HGNC:3097]	4267	1.58	0.018764	47940.1	27689.9
APP	ENSG00000142192.20	protein_coding	amyloid beta precursor protein [Source:HGNC Symbol;Acc:HGNC:620]	1863	1.58	0.00184755	2413.87	1445.12
RN7SL760P	ENSG00000272469.2	misc_RNA	RNA, 7SL, cytoplasmic 760, pseudogene [Source:HGNC Symbol;Acc:HGNC:46776]	270	1.58	0.00188322	84.22	50.33
SEC24A	ENSG00000113615.12	protein_coding	SEC24 homolog A, COPII coat complex component [Source:HGNC Symbol;Acc:HGNC:10703]	3216	1.58	0.0018558	1543.71	924.52
SLC26A6	ENSG00000225697.12	protein_coding	solute carrier family 26 member 6 [Source:HGNC Symbol;Acc:HGNC:14472]	1609	1.58	0.00884545	811.63	470.64
UBE2J1	ENSG00000198833.6	protein_coding	ubiquitin conjugating enzyme E2 J1 [Source:HGNC Symbol;Acc:HGNC:17598]	4290	1.58	0.00576442	6295	3701.1
MIR4802	ENSG00000263642.1	miRNA	microRNA 4802 [Source:HGNC Symbol;Acc:HGNC:41658]	80	1.58	0.010206	92.24	53.34
RAB32	ENSG00000118508.4	protein_coding	RAB32, member RAS oncogene family [Source:HGNC Symbol;Acc:HGNC:9772]	1217	1.58	0.00344619	1014.34	602.91
RILPL1	ENSG00000188026.12	protein_coding	Rab interacting lysosomal protein like 1 [Source:HGNC Symbol;Acc:HGNC:26814]	2648	1.58	0.0194868	279.88	156.72
AL731557.1	ENSG00000225936.1	antisense		744	1.58	0.0481945	44.28	21.02
LRPAP1	ENSG00000163956.10	protein_coding	LDL receptor related protein associated protein 1 [Source:HGNC Symbol;Acc:HGNC:6701]	2808	1.58	0.00200428	3187.97	1911.99
PGS1	ENSG00000087157.18	protein_coding	phosphatidylglycerophosphate synthase 1 [Source:HGNC Symbol;Acc:HGNC:30029]	1272	1.58	0.0141613	9128.57	5256.07
DUSP16	ENSG00000111266.8	protein_coding	dual specificity phosphatase 16 [Source:HGNC Symbol;Acc:HGNC:17909]	1770	1.58	0.00138087	752.92	454.07
AC011379.1	ENSG00000250069.1	sense_intronic		3025	1.58	0.0316347	476.88	255.05
CHCHD7	ENSG00000170791.17	protein_coding	coiled-coil-helix-coiled-coil-helix domain containing 7 [Source:HGNC Symbol;Acc:HGNC:28314]	1029	1.58	0.0122948	590.61	339.91
CELA1	ENSG00000139610.1	protein_coding	chymotrypsin like elastase family member 1 [Source:HGNC Symbol;Acc:HGNC:3308]	952	1.58	0.0302382	7.79	4.34
HSD17B12	ENSG00000149084.12	protein_coding	hydroxysteroid 17-beta dehydrogenase 12 [Source:HGNC Symbol;Acc:HGNC:18646]	1151	1.58	0.00486678	481.14	286.46
RTN3P1	ENSG00000251333.3	processed_pseudogene	reticulon 3 pseudogene 1 [Source:HGNC Symbol;Acc:HGNC:19212]	711	1.58	0.0384372	8.22	4.2
ITGA9-AS1	ENSG00000235257.8	processed_transcript	ITGA9 antisense RNA 1 [Source:HGNC Symbol;Acc:HGNC:49668]	830	1.58	0.0144039	28.8	16.43
RF00017.18	ENSG00000273573.1	misc_RNA		280	1.58	0.0469936	16.66	8.12
PXYLP1	ENSG00000155893.12	protein_coding	2-phosphoxylose phosphatase 1 [Source:HGNC Symbol;Acc:HGNC:26303]	1782	1.58	0.0296693	712.51	385.77
RNU7-41P	ENSG00000251726.1	snRNA	RNA, U7 small nuclear 41 pseudogene [Source:HGNC Symbol;Acc:HGNC:34137]	61	1.58	0.0214388	33.97	18.98
SLC22A20P	ENSG00000197847.12	transcribed_unitary_pseudogene	solute carrier family 22 member 20, pseudogene [Source:HGNC Symbol;Acc:HGNC:29867]	1749	1.58	0.00812423	41.67	24.39
TSPAN14	ENSG00000108219.14	protein_coding	tetraspanin 14 [Source:HGNC Symbol;Acc:HGNC:23303]	3282	1.58	0.000255171	7282.07	4482.88
IL1RN	ENSG00000136689.18	protein_coding	interleukin 1 receptor antagonist [Source:HGNC Symbol;Acc:HGNC:6000]	1148	1.58	0.0210472	2467.7	1381.7
LINC02193	ENSG00000260923.6	lincRNA	long intergenic non-protein coding RNA 2193 [Source:HGNC Symbol;Acc:HGNC:53055]	761	1.59	0.0284237	423.86	225.95
MT-TI	ENSG00000210100.1	Mt_tRNA	mitochondrially encoded tRNA isoleucine [Source:HGNC Symbol;Acc:HGNC:7488]	69	1.59	0.0353942	18.79	9.67
FGR	ENSG00000000938.12	protein_coding	FGR proto-oncogene, Src family tyrosine kinase [Source:HGNC Symbol;Acc:HGNC:3697]	1735	1.59	0.00712554	21917.8	13100.1
VPS9D1	ENSG00000075399.13	protein_coding	VPS9 domain containing 1 [Source:HGNC Symbol;Acc:HGNC:13526]	1212	1.59	0.00748981	2128.11	1231.11
KLF9	ENSG00000119138.4	protein_coding	Kruppel like factor 9 [Source:HGNC Symbol;Acc:HGNC:1123]	5175	1.59	0.0254795	808.08	437.25
SLC38A2	ENSG00000134294.13	protein_coding	solute carrier family 38 member 2 [Source:HGNC Symbol;Acc:HGNC:13448]	1415	1.59	0.000561164	7552.8	4551.99
RALB	ENSG00000144118.13	protein_coding	RAS like proto-oncogene B [Source:HGNC Symbol;Acc:HGNC:9840]	1101	1.59	0.00733524	5607.75	3250.79
TAX1BP3	ENSG00000213977.7	protein_coding	Tax1 binding protein 3 [Source:HGNC Symbol;Acc:HGNC:30684]	1340	1.59	0.000711074	49.63	30.16
AC020703.1	ENSG00000249309.1	antisense		521	1.59	0.0379537	439.33	224.51
NBN	ENSG00000104320.13	protein_coding	nibrin [Source:HGNC Symbol;Acc:HGNC:7652]	1715	1.59	0.0151499	4193.61	2382.54
CXCL16	ENSG00000161921.14	protein_coding	C-X-C motif chemokine ligand 16 [Source:HGNC Symbol;Acc:HGNC:16642]	1316	1.59	0.0146774	1478.91	835.58
CEBPD	ENSG00000221869.4	protein_coding	CCAAT/enhancer binding protein delta [Source:HGNC Symbol;Acc:HGNC:1835]	2178	1.59	0.0194096	5398.42	3001.6
CARD6	ENSG00000132357.13	protein_coding	caspase recruitment domain family member 6 [Source:HGNC Symbol;Acc:HGNC:16394]	2658	1.59	0.00733227	2029.91	1179.18
LATS2	ENSG00000150457.8	protein_coding	large tumor suppressor kinase 2 [Source:HGNC Symbol;Acc:HGNC:6515]	3003	1.59	0.00230563	1139.36	677.79
RNU6-761P	ENSG00000206875.1	snRNA	RNA, U6 small nuclear 761, pseudogene [Source:HGNC Symbol;Acc:HGNC:47724]	107	1.59	0.0309692	114.21	60.57
AC011471.3	ENSG00000280394.1	TEC		402	1.59	0.014793	21.27	12.03
MERTK	ENSG00000153208.16	protein_coding	MER proto-oncogene, tyrosine kinase [Source:HGNC Symbol;Acc:HGNC:7027]	2591	1.59	0.0443256	756.17	370.93
AC106739.2	ENSG00000274092.1	antisense		715	1.59	0.025319	16.41	8.95
SLA	ENSG00000155926.13	protein_coding	Src like adaptor [Source:HGNC Symbol;Acc:HGNC:10902]	1010	1.59	0.0122466	15697.5	8973.15
LIMK2	ENSG00000182541.17	protein_coding	LIM domain kinase 2 [Source:HGNC Symbol;Acc:HGNC:6614]	1843	1.59	0.0223138	16659.2	9428.47
KCNJ2	ENSG00000123700.4	protein_coding	potassium voltage-gated channel subfamily J member 2 [Source:HGNC Symbol;Acc:HGNC:6263]	3538	1.6	0.0306045	5704.9	3071.74
ABCC2	ENSG00000023839.10	protein_coding	ATP binding cassette subfamily C member 2 [Source:HGNC Symbol;Acc:HGNC:53]	2517	1.6	0.00753045	282.32	161.88
ATP8B4	ENSG00000104043.14	protein_coding	ATPase phospholipid transporting 8B4 (putative) [Source:HGNC Symbol;Acc:HGNC:13536]	2220	1.6	0.00900032	2052.5	1170.54
CST7	ENSG00000077984.5	protein_coding	cystatin F [Source:HGNC Symbol;Acc:HGNC:2479]	930	1.6	0.0327971	5172.04	2755.36
AC007611.1	ENSG00000260086.2	lincRNA		785	1.6	0.0277069	34.84	18.48
AC011498.4	ENSG00000267385.1	protein_coding		1803	1.6	0.0284439	154.3	81.72
NPTN	ENSG00000156642.16	protein_coding	neuroplastin [Source:HGNC Symbol;Acc:HGNC:17867]	1188	1.6	0.000313892	2228.48	1337.17
AC078883.3	ENSG00000232788.1	antisense		633	1.6	0.00757836	43.62	25
NCK2	ENSG00000071051.13	protein_coding	NCK adaptor protein 2 [Source:HGNC Symbol;Acc:HGNC:7665]	1437	1.6	0.000839026	1516.35	906.67
CMAHP	ENSG00000168405.17	transcribed_unitary_pseudogene	cytidine monophospho-N-acetylneuraminic acid hydroxylase, pseudogene [Source:HGNC Symbol;Acc:HGNC:2098]	1152	1.6	0.0176863	1087.12	603.48
FAM151B	ENSG00000152380.9	protein_coding	family with sequence similarity 151 member B [Source:HGNC Symbol;Acc:HGNC:33716]	1194	1.6	0.0114594	482.23	275.48
SNX20	ENSG00000167208.14	protein_coding	sorting nexin 20 [Source:HGNC Symbol;Acc:HGNC:30390]	2185	1.6	0.00416783	3360.18	1967.27
TGFBR2	ENSG00000163513.17	protein_coding	transforming growth factor beta receptor 2 [Source:HGNC Symbol;Acc:HGNC:11773]	4613	1.6	0.000334244	7804.37	4707.87
DDX10P1	ENSG00000237135.1	processed_pseudogene	DEAD-box helicase 10 pseudogene 1 [Source:HGNC Symbol;Acc:HGNC:44960]	1933	1.6	0.0124817	591.83	335.18
PRDM5	ENSG00000138738.10	protein_coding	PR/SET domain 5 [Source:HGNC Symbol;Acc:HGNC:9349]	1664	1.6	0.0417649	1130.45	557.88
OR52B2	ENSG00000255307.1	protein_coding	olfactory receptor family 52 subfamily B member 2 [Source:HGNC Symbol;Acc:HGNC:15207]	1079	1.61	0.0339479	17.4	8.9
FAM160A2	ENSG00000051009.10	protein_coding	family with sequence similarity 160 member A2 [Source:HGNC Symbol;Acc:HGNC:25378]	2392	1.61	0.00475673	2789.55	1606.93
BLOC1S1	ENSG00000135441.7	protein_coding	biogenesis of lysosomal organelles complex 1 subunit 1 [Source:HGNC Symbol;Acc:HGNC:4200]	686	1.61	0.00198928	468.87	274.56
ATP5MFP4	ENSG00000256826.1	processed_pseudogene	ATP synthase membrane subunit f pseudogene 4 [Source:HGNC Symbol;Acc:HGNC:32451]	267	1.61	0.0266523	18.73	9.99
VCL	ENSG00000035403.17	protein_coding	vinculin [Source:HGNC Symbol;Acc:HGNC:12665]	3547	1.61	0.00654278	7804.33	4462.6
AL133517.1	ENSG00000232450.1	transcribed_processed_pseudogene		748	1.61	0.0128774	103.17	57.52
LPCAT2	ENSG00000087253.12	protein_coding	lysophosphatidylcholine acyltransferase 2 [Source:HGNC Symbol;Acc:HGNC:26032]	1786	1.61	0.012012	6220.53	3482.46
OLFML2A	ENSG00000185585.19	protein_coding	olfactomedin like 2A [Source:HGNC Symbol;Acc:HGNC:27270]	4485	1.61	0.0218049	15.92	8.65
AIG1	ENSG00000146416.18	protein_coding	androgen induced 1 [Source:HGNC Symbol;Acc:HGNC:21607]	1558	1.61	0.00485168	404.52	233.14
APMAP	ENSG00000101474.11	protein_coding	adipocyte plasma membrane associated protein [Source:HGNC Symbol;Acc:HGNC:13238]	2274	1.61	0.0074029	5698.94	3265.4
SHOX2	ENSG00000168779.19	protein_coding	short stature homeobox 2 [Source:HGNC Symbol;Acc:HGNC:10854]	2185	1.61	0.0428875	26.21	12.47
BCL6	ENSG00000113916.17	protein_coding	B cell CLL/lymphoma 6 [Source:HGNC Symbol;Acc:HGNC:1001]	1788	1.61	0.0138303	35825.6	20239.9
SORCS2	ENSG00000184985.16	protein_coding	sortilin related VPS10 domain containing receptor 2 [Source:HGNC Symbol;Acc:HGNC:16698]	3257	1.61	0.0417402	51.94	25.04
AC009779.3	ENSG00000258311.5	protein_coding		1380	1.61	0.00067729	62.11	36.79
ATL1	ENSG00000198513.11	protein_coding	atlastin GTPase 1 [Source:HGNC Symbol;Acc:HGNC:11231]	971	1.61	0.0316653	50.7	26.19
GIPC3	ENSG00000179855.6	protein_coding	GIPC PDZ domain containing family member 3 [Source:HGNC Symbol;Acc:HGNC:18183]	4232	1.61	0.0331724	57.69	29.6
OTUD1	ENSG00000165312.6	protein_coding	OTU deubiquitinase 1 [Source:HGNC Symbol;Acc:HGNC:27346]	2933	1.61	0.00344619	1354.31	789.04
BASP1	ENSG00000176788.8	protein_coding	brain abundant membrane attached signal protein 1 [Source:HGNC Symbol;Acc:HGNC:957]	1330	1.61	0.0188748	10937.4	6007.99
STON2	ENSG00000140022.10	protein_coding	stonin 2 [Source:HGNC Symbol;Acc:HGNC:30652]	1948	1.61	0.0337526	880.47	451.39
SUSD3	ENSG00000157303.10	protein_coding	sushi domain containing 3 [Source:HGNC Symbol;Acc:HGNC:28391]	919	1.61	0.00652861	289.14	166.67
SNORA36C	ENSG00000207016.1	snoRNA	small nucleolar RNA, H/ACA box 36C [Source:HGNC Symbol;Acc:HGNC:33616]	132	1.62	0.0212478	6.74	3.53
SELL	ENSG00000188404.8	protein_coding	selectin L [Source:HGNC Symbol;Acc:HGNC:10720]	973	1.62	0.00420779	35523.2	20539.6
AC093673.1	ENSG00000232533.1	antisense		648	1.62	0.00283413	232.31	134.24
AC099524.1	ENSG00000261218.5	lincRNA		586	1.62	0.0103266	243.83	135.96
MCAM	ENSG00000076706.16	protein_coding	melanoma cell adhesion molecule [Source:HGNC Symbol;Acc:HGNC:6934]	1147	1.62	0.0465868	8.11	2.75
TPK1	ENSG00000196511.14	protein_coding	thiamin pyrophosphokinase 1 [Source:HGNC Symbol;Acc:HGNC:17358]	1479	1.62	0.011042	914.29	510.93
TUBA4A	ENSG00000127824.13	protein_coding	tubulin alpha 4a [Source:HGNC Symbol;Acc:HGNC:12407]	1045	1.62	0.0031084	2774.5	1601.76
AC005076.1	ENSG00000224046.1	antisense		554	1.62	0.0274265	6.92	3.58
TMEM120A	ENSG00000189077.10	protein_coding	transmembrane protein 120A [Source:HGNC Symbol;Acc:HGNC:21697]	791	1.62	0.00154565	831.72	487.94
AC060766.6	ENSG00000267711.1	lincRNA		394	1.62	0.0131313	20.49	11.31
ANO10	ENSG00000160746.12	protein_coding	anoctamin 10 [Source:HGNC Symbol;Acc:HGNC:25519]	1131	1.62	0.00168124	931.96	544.35
CMYA5	ENSG00000164309.14	protein_coding	cardiomyopathy associated 5 [Source:HGNC Symbol;Acc:HGNC:14305]	6021	1.62	0.00403484	55.4	31.99
AL354798.1	ENSG00000273628.1	unprocessed_pseudogene		329	1.62	0.0462016	8.74	3.97
B3GNT2	ENSG00000170340.10	protein_coding	UDP-GlcNAc:betaGal beta-1,3-N-acetylglucosaminyltransferase 2 [Source:HGNC Symbol;Acc:HGNC:15629]	2600	1.62	0.00063529	1172.75	694.29
SRGN	ENSG00000122862.4	protein_coding	serglycin [Source:HGNC Symbol;Acc:HGNC:9361]	1005	1.62	0.0104638	33774.6	19378.7
MREG	ENSG00000118242.15	protein_coding	melanoregulin [Source:HGNC Symbol;Acc:HGNC:25478]	1130	1.62	0.0065492	161.09	91.95
SMIM3	ENSG00000256235.1	protein_coding	small integral membrane protein 3 [Source:HGNC Symbol;Acc:HGNC:30248]	2332	1.62	0.00100357	316.74	186.14
PHC2	ENSG00000134686.18	protein_coding	polyhomeotic homolog 2 [Source:HGNC Symbol;Acc:HGNC:3183]	1709	1.62	0.0188691	8869.73	4821.57
SLC18A2	ENSG00000165646.12	protein_coding	solute carrier family 18 member A2 [Source:HGNC Symbol;Acc:HGNC:10935]	3941	1.63	0.0197825	64.37	34.21
CSF3R	ENSG00000119535.17	protein_coding	colony stimulating factor 3 receptor [Source:HGNC Symbol;Acc:HGNC:2439]	1978	1.63	0.0173317	101643	55853.3
AL160269.1	ENSG00000285269.1	protein_coding		3333	1.63	0.0267672	17.07	8.78
RNU6-37P	ENSG00000199562.1	snRNA	RNA, U6 small nuclear 37, pseudogene [Source:HGNC Symbol;Acc:HGNC:34281]	107	1.63	0.00930201	18.34	10.22
GSR	ENSG00000104687.13	protein_coding	glutathione-disulfide reductase [Source:HGNC Symbol;Acc:HGNC:4623]	1688	1.63	0.00103933	2760.01	1605.6
ZNF445	ENSG00000185219.16	protein_coding	zinc finger protein 445 [Source:HGNC Symbol;Acc:HGNC:21018]	6366	1.63	0.00303746	5720.88	3330.1
CEACAM4	ENSG00000105352.10	protein_coding	carcinoembryonic antigen related cell adhesion molecule 4 [Source:HGNC Symbol;Acc:HGNC:1816]	891	1.63	0.0181317	2726.55	1474.4
GPI	ENSG00000105220.15	protein_coding	glucose-6-phosphate isomerase [Source:HGNC Symbol;Acc:HGNC:4458]	1474	1.63	0.010076	1978.39	1104.44
NFIL3	ENSG00000165030.3	protein_coding	nuclear factor, interleukin 3 regulated [Source:HGNC Symbol;Acc:HGNC:7787]	2085	1.63	0.0153319	2129.41	1158.55
SGSH	ENSG00000181523.12	protein_coding	N-sulfoglucosamine sulfohydrolase [Source:HGNC Symbol;Acc:HGNC:10818]	1185	1.63	0.00370007	1679.18	961.08
RPL7P24	ENSG00000240003.2	processed_pseudogene	ribosomal protein L7 pseudogene 24 [Source:HGNC Symbol;Acc:HGNC:36715]	752	1.63	0.00985032	72.44	40.35
GM2A	ENSG00000196743.8	protein_coding	GM2 ganglioside activator [Source:HGNC Symbol;Acc:HGNC:4367]	1697	1.63	0.0073712	1932.17	1086.76
TPST1	ENSG00000169902.13	protein_coding	tyrosylprotein sulfotransferase 1 [Source:HGNC Symbol;Acc:HGNC:12020]	882	1.63	0.0453131	895.78	399.37
MFAP3L	ENSG00000198948.11	protein_coding	microfibril associated protein 3 like [Source:HGNC Symbol;Acc:HGNC:29083]	1664	1.63	0.0198284	790.17	422.76
AC060766.4	ENSG00000267547.1	lincRNA		537	1.63	0.0122117	38.01	21.07
EMILIN2	ENSG00000132205.10	protein_coding	elastin microfibril interfacer 2 [Source:HGNC Symbol;Acc:HGNC:19881]	2743	1.63	0.0198284	7830.45	4196.89
PLCB4	ENSG00000101333.16	protein_coding	phospholipase C beta 4 [Source:HGNC Symbol;Acc:HGNC:9059]	3924	1.63	0.0322509	9.65	5.04
NTNG2	ENSG00000196358.10	protein_coding	netrin G2 [Source:HGNC Symbol;Acc:HGNC:14288]	2467	1.63	0.0197599	3663.29	1965.9
MS4A4A	ENSG00000110079.16	protein_coding	membrane spanning 4-domains A4A [Source:HGNC Symbol;Acc:HGNC:13371]	1036	1.64	0.0447626	635.39	274.96
BCL3	ENSG00000069399.14	protein_coding	B cell CLL/lymphoma 3 [Source:HGNC Symbol;Acc:HGNC:998]	884	1.64	0.00298221	2672.62	1517.78
ASPG	ENSG00000166183.15	protein_coding	asparaginase [Source:HGNC Symbol;Acc:HGNC:20123]	1223	1.64	0.0477417	13.23	5.44
AC025423.1	ENSG00000256325.1	antisense		374	1.64	0.00625888	66.83	37.26
RN7SL141P	ENSG00000243398.3	misc_RNA	RNA, 7SL, cytoplasmic 141, pseudogene [Source:HGNC Symbol;Acc:HGNC:46157]	266	1.64	0.00391075	115.48	65.3
NFIB	ENSG00000147862.16	protein_coding	nuclear factor I B [Source:HGNC Symbol;Acc:HGNC:7785]	2344	1.64	0.0459665	40.26	17.15
AP001437.1	ENSG00000273210.1	antisense		456	1.64	0.00311737	14.34	8.41
OSM	ENSG00000099985.3	protein_coding	oncostatin M [Source:HGNC Symbol;Acc:HGNC:8506]	1106	1.64	0.0222948	414.59	216.36
PADI2	ENSG00000117115.12	protein_coding	peptidyl arginine deiminase 2 [Source:HGNC Symbol;Acc:HGNC:18341]	2988	1.64	0.0120137	11360.3	6384.6
OGFOD1P1	ENSG00000231665.1	processed_pseudogene	2-oxoglutarate and iron dependent oxygenase domain containing 1 pseudogene 1 [Source:HGNC Symbol;Acc:HGNC:39202]	1592	1.64	0.0370388	10.57	5.1
TPM4	ENSG00000167460.15	protein_coding	tropomyosin 4 [Source:HGNC Symbol;Acc:HGNC:12013]	1769	1.64	0.00118417	5976.14	3461.09
SLC1A3	ENSG00000079215.13	protein_coding	solute carrier family 1 member 3 [Source:HGNC Symbol;Acc:HGNC:10941]	1473	1.64	0.0472422	533.5	209.35
PARP10	ENSG00000178685.13	protein_coding	poly(ADP-ribose) polymerase family member 10 [Source:HGNC Symbol;Acc:HGNC:25895]	1191	1.64	0.0169215	2860.2	1549.75
JDP2	ENSG00000140044.12	protein_coding	Jun dimerization protein 2 [Source:HGNC Symbol;Acc:HGNC:17546]	1927	1.64	0.0106458	1410.57	778.06
LINC00659	ENSG00000228705.1	antisense	long intergenic non-protein coding RNA 659 [Source:HGNC Symbol;Acc:HGNC:44316]	540	1.65	0.0354384	27.87	13.28
STN1	ENSG00000107960.10	protein_coding	STN1, CST complex subunit [Source:HGNC Symbol;Acc:HGNC:26200]	1231	1.65	0.0205021	714.58	371.57
AC112496.1	ENSG00000241886.1	sense_intronic		562	1.65	0.0210264	647.35	335.74
ZNF438	ENSG00000183621.15	protein_coding	zinc finger protein 438 [Source:HGNC Symbol;Acc:HGNC:21029]	2840	1.65	0.007491	2609.24	1455.07
AC079171.1	ENSG00000261030.1	lincRNA		914	1.65	0.0352668	11.32	5.4
AC064805.2	ENSG00000264659.1	antisense		523	1.65	0.0214222	50.26	26.02
MIR4668	ENSG00000266315.1	miRNA	microRNA 4668 [Source:HGNC Symbol;Acc:HGNC:41545]	70	1.65	0.0361855	8.22	3.95
AC004233.3	ENSG00000272079.2	lincRNA		1269	1.65	0.00285512	174.56	98.7
LILRA5	ENSG00000187116.13	protein_coding	leukocyte immunoglobulin like receptor A5 [Source:HGNC Symbol;Acc:HGNC:16309]	980	1.65	0.0208686	7918.11	4152.78
AL513327.1	ENSG00000225313.5	antisense		802	1.65	0.0270858	12.1	6.14
FERMT3	ENSG00000149781.12	protein_coding	fermitin family member 3 [Source:HGNC Symbol;Acc:HGNC:23151]	1114	1.65	0.000160402	6908.54	4031.64
GNA15	ENSG00000060558.3	protein_coding	G protein subunit alpha 15 [Source:HGNC Symbol;Acc:HGNC:4383]	1170	1.65	0.00303896	598.71	338.71
MCTP2	ENSG00000140563.14	protein_coding	multiple C2 and transmembrane domain containing 2 [Source:HGNC Symbol;Acc:HGNC:25636]	2721	1.65	0.00771885	18136.2	10034.3
ZDHHC20	ENSG00000180776.15	protein_coding	zinc finger DHHC-type containing 20 [Source:HGNC Symbol;Acc:HGNC:20749]	2086	1.65	0.00634641	7409.44	4123.29
CD274	ENSG00000120217.13	protein_coding	CD274 molecule [Source:HGNC Symbol;Acc:HGNC:17635]	1747	1.65	0.0471337	2353.48	910.39
RUFY1	ENSG00000176783.14	protein_coding	RUN and FYVE domain containing 1 [Source:HGNC Symbol;Acc:HGNC:19760]	1276	1.65	0.000423832	2288.29	1327.91
TRAPPC5	ENSG00000181029.8	protein_coding	trafficking protein particle complex 5 [Source:HGNC Symbol;Acc:HGNC:23067]	1866	1.65	0.00313813	394.94	224.08
TSPAN2	ENSG00000134198.9	protein_coding	tetraspanin 2 [Source:HGNC Symbol;Acc:HGNC:20659]	1276	1.65	0.0141249	1275.53	685.82
XIRP2	ENSG00000163092.19	protein_coding	xin actin binding repeat containing 2 [Source:HGNC Symbol;Acc:HGNC:14303]	7421	1.65	0.0264977	17.44	8.8
AL353662.1	ENSG00000227383.1	processed_pseudogene		327	1.65	0.000664032	252.19	145.85
ATP6V1C1	ENSG00000155097.11	protein_coding	ATPase H+ transporting V1 subunit C1 [Source:HGNC Symbol;Acc:HGNC:856]	1966	1.65	0.00569636	3387.89	1893.06
ADORA3	ENSG00000282608.1	protein_coding	adenosine A3 receptor [Source:HGNC Symbol;Acc:HGNC:268]	1195	1.65	0.0321104	55.02	27.03
PEAK3	ENSG00000188305.5	protein_coding	PEAK family member 3 [Source:HGNC Symbol;Acc:HGNC:24793]	2574	1.65	0.00625575	1363.78	766.44
MAPKAPK2	ENSG00000162889.10	protein_coding	mitogen-activated protein kinase-activated protein kinase 2 [Source:HGNC Symbol;Acc:HGNC:6887]	1530	1.65	0.00043719	3860.91	2244.36
MIR222HG	ENSG00000270069.1	lincRNA	MIR222 host gene [Source:HGNC Symbol;Acc:HGNC:49555]	1568	1.65	0.0327743	77.85	38.21
ACER3	ENSG00000078124.11	protein_coding	alkaline ceramidase 3 [Source:HGNC Symbol;Acc:HGNC:16066]	1667	1.66	0.0168732	2667.93	1405.04
GAS7	ENSG00000007237.18	protein_coding	growth arrest specific 7 [Source:HGNC Symbol;Acc:HGNC:4169]	1985	1.66	0.0112553	12768.9	6872.69
ITGA2	ENSG00000164171.10	protein_coding	integrin subunit alpha 2 [Source:HGNC Symbol;Acc:HGNC:6137]	4307	1.66	0.0216934	68.67	35.21
MIR3605	ENSG00000284154.1	miRNA	microRNA 3605 [Source:HGNC Symbol;Acc:HGNC:38922]	100	1.66	0.0157749	79.81	42.1
TLR2	ENSG00000137462.7	protein_coding	toll like receptor 2 [Source:HGNC Symbol;Acc:HGNC:11848]	1820	1.66	0.019459	17119.2	9017.67
PIK3CB	ENSG00000051382.8	protein_coding	phosphatidylinositol-4,5-bisphosphate 3-kinase catalytic subunit beta [Source:HGNC Symbol;Acc:HGNC:8976]	2224	1.66	0.000174982	2864.62	1662
LINC01948	ENSG00000248727.5	lincRNA	long intergenic non-protein coding RNA 1948 [Source:HGNC Symbol;Acc:HGNC:52772]	617	1.66	0.0141249	130.58	69.73
KLF7-IT1	ENSG00000237892.1	sense_intronic	KLF7 intronic transcript 1 [Source:HGNC Symbol;Acc:HGNC:41355]	655	1.66	0.00333629	336.03	188.79
LAP3	ENSG00000002549.12	protein_coding	leucine aminopeptidase 3 [Source:HGNC Symbol;Acc:HGNC:18449]	1136	1.66	0.0454153	2237.68	914.31
RAB31	ENSG00000168461.12	protein_coding	RAB31, member RAS oncogene family [Source:HGNC Symbol;Acc:HGNC:9771]	778	1.66	0.00168031	8497.36	4833.59
CSAD	ENSG00000139631.18	protein_coding	cysteine sulfinic acid decarboxylase [Source:HGNC Symbol;Acc:HGNC:18966]	1133	1.66	0.00155538	2148.73	1222.72
AC084871.1	ENSG00000249138.1	transcribed_processed_pseudogene		566	1.66	0.0147776	1236.28	657.84
PUS3	ENSG00000110060.8	protein_coding	pseudouridylate synthase 3 [Source:HGNC Symbol;Acc:HGNC:25461]	1248	1.66	0.00240945	128.65	72.81
AF127577.4	ENSG00000235609.7	lincRNA		5929	1.67	0.0191764	54.97	28.33
LILRA6	ENSG00000244482.10	protein_coding	leukocyte immunoglobulin like receptor A6 [Source:HGNC Symbol;Acc:HGNC:15495]	1614	1.67	0.00879383	7424.78	4013.47
RHBDD2	ENSG00000005486.16	protein_coding	rhomboid domain containing 2 [Source:HGNC Symbol;Acc:HGNC:23082]	1058	1.67	0.000511725	796.9	454.09
GADD45B	ENSG00000099860.8	protein_coding	growth arrest and DNA damage inducible beta [Source:HGNC Symbol;Acc:HGNC:4096]	866	1.67	0.0078027	1255.42	680.14
CD55	ENSG00000196352.15	protein_coding	CD55 molecule (Cromer blood group) [Source:HGNC Symbol;Acc:HGNC:2665]	1592	1.67	0.00737164	13575.9	7582.46
MLKL	ENSG00000168404.12	protein_coding	mixed lineage kinase domain like pseudokinase [Source:HGNC Symbol;Acc:HGNC:26617]	1695	1.67	0.00842784	3858.36	2097.87
RF00019.260	ENSG00000201501.1	misc_RNA		102	1.67	0.0171498	14.38	7.54
TBKBP1	ENSG00000198933.9	protein_coding	TBK1 binding protein 1 [Source:HGNC Symbol;Acc:HGNC:30140]	1892	1.67	0.00784144	1207.18	655.55
NOS1AP	ENSG00000198929.12	protein_coding	nitric oxide synthase 1 adaptor protein [Source:HGNC Symbol;Acc:HGNC:16859]	2723	1.67	0.0420816	36.2	15.66
HIF1A	ENSG00000100644.16	protein_coding	hypoxia inducible factor 1 alpha subunit [Source:HGNC Symbol;Acc:HGNC:4910]	1963	1.67	0.000683528	6721.45	3832.17
SMAP2	ENSG00000084070.11	protein_coding	small ArfGAP2 [Source:HGNC Symbol;Acc:HGNC:25082]	1918	1.67	0.0154022	21261.5	11223.1
AC109322.1	ENSG00000255224.1	antisense		1264	1.67	0.00483716	25.63	14.21
CD151	ENSG00000177697.18	protein_coding	CD151 molecule (Raph blood group) [Source:HGNC Symbol;Acc:HGNC:1630]	937	1.68	0.0018155	564.82	314.3
KLF7	ENSG00000118263.14	protein_coding	Kruppel like factor 7 [Source:HGNC Symbol;Acc:HGNC:6350]	2461	1.68	0.00207287	5158.54	2909.43
ADORA2A	ENSG00000128271.21	protein_coding	adenosine A2a receptor [Source:HGNC Symbol;Acc:HGNC:263]	1225	1.68	0.00061262	99.46	56.06
AC079915.1	ENSG00000266371.1	sense_intronic		2780	1.68	0.000935451	106.49	59.67
GSN	ENSG00000148180.19	protein_coding	gelsolin [Source:HGNC Symbol;Acc:HGNC:4620]	2057	1.68	0.000319632	4538.43	2574.9
GRAMD1A	ENSG00000089351.14	protein_coding	GRAM domain containing 1A [Source:HGNC Symbol;Acc:HGNC:29305]	1319	1.68	0.0028821	6807.97	3772.43
ARID5A	ENSG00000196843.15	protein_coding	AT-rich interaction domain 5A [Source:HGNC Symbol;Acc:HGNC:17361]	1913	1.68	0.0027119	2169.05	1199.7
MIR7848	ENSG00000276961.1	miRNA	microRNA 7848 [Source:HGNC Symbol;Acc:HGNC:50058]	101	1.68	0.00592188	242.96	131.76
SUCNR1	ENSG00000198829.6	protein_coding	succinate receptor 1 [Source:HGNC Symbol;Acc:HGNC:4542]	4181	1.68	0.026886	90.41	44.15
RPS2P36	ENSG00000227032.1	processed_pseudogene	ribosomal protein S2 pseudogene 36 [Source:HGNC Symbol;Acc:HGNC:36784]	831	1.68	0.00355491	272.06	149.79
CDK2AP1	ENSG00000111328.6	protein_coding	cyclin dependent kinase 2 associated protein 1 [Source:HGNC Symbol;Acc:HGNC:14002]	1185	1.68	0.00759296	225.99	121.63
GRINA	ENSG00000178719.16	protein_coding	glutamate ionotropic receptor NMDA type subunit associated protein 1 [Source:HGNC Symbol;Acc:HGNC:4589]	986	1.68	0.00784144	8858.2	4814.75
CD300LF	ENSG00000186074.18	protein_coding	CD300 molecule like family member f [Source:HGNC Symbol;Acc:HGNC:29883]	1304	1.68	0.00686386	2737.61	1481.19
TSPAN33	ENSG00000158457.5	protein_coding	tetraspanin 33 [Source:HGNC Symbol;Acc:HGNC:28743]	1126	1.68	0.00782588	532.26	286.45
ABL2	ENSG00000143322.19	protein_coding	ABL proto-oncogene 2, non-receptor tyrosine kinase [Source:HGNC Symbol;Acc:HGNC:77]	3817	1.68	0.00124147	1336.78	750.85
CHD7	ENSG00000171316.11	protein_coding	chromodomain helicase DNA binding protein 7 [Source:HGNC Symbol;Acc:HGNC:20626]	2363	1.68	0.00126627	3846.29	2162.03
SQOR	ENSG00000137767.13	protein_coding	sulfide quinone oxidoreductase [Source:HGNC Symbol;Acc:HGNC:20390]	919	1.68	0.00177857	1553.6	870.22
MLLT1	ENSG00000130382.8	protein_coding	MLLT1, super elongation complex subunit [Source:HGNC Symbol;Acc:HGNC:7134]	1900	1.68	0.00540781	2823.03	1544.86
CDR2L	ENSG00000109089.7	protein_coding	cerebellar degeneration related protein 2 like [Source:HGNC Symbol;Acc:HGNC:29999]	3536	1.68	0.0378009	8.89	4.09
AP001189.3	ENSG00000254810.1	lincRNA		651	1.68	0.0380413	18.77	8.55
DNAH10	ENSG00000197653.15	protein_coding	dynein axonemal heavy chain 10 [Source:HGNC Symbol;Acc:HGNC:2941]	4712	1.69	0.0212676	53.41	26.48
RPS15AP6	ENSG00000233072.1	processed_pseudogene	ribosomal protein S15a pseudogene 6 [Source:HGNC Symbol;Acc:HGNC:35657]	385	1.69	0.00370666	49.89	27.26
SIRPA	ENSG00000198053.11	protein_coding	signal regulatory protein alpha [Source:HGNC Symbol;Acc:HGNC:9662]	4158	1.69	0.00236018	11044.2	6083.66
GCA	ENSG00000115271.10	protein_coding	grancalcin [Source:HGNC Symbol;Acc:HGNC:15990]	1033	1.69	0.00787836	28211.5	15032.2
TBC1D13	ENSG00000107021.15	protein_coding	TBC1 domain family member 13 [Source:HGNC Symbol;Acc:HGNC:25571]	2156	1.69	3.11383e-05	693.84	396.43
CLEC4D	ENSG00000166527.7	protein_coding	C-type lectin domain family 4 member D [Source:HGNC Symbol;Acc:HGNC:14554]	1260	1.69	0.0267393	3585.86	1763.48
ABCA6	ENSG00000154262.12	protein_coding	ATP binding cassette subfamily A member 6 [Source:HGNC Symbol;Acc:HGNC:36]	2819	1.69	0.0183134	28.37	14.42
DYTN	ENSG00000232125.3	protein_coding	dystrotelin [Source:HGNC Symbol;Acc:HGNC:23279]	1591	1.69	0.0377599	75.71	33.48
CPNE5	ENSG00000124772.11	protein_coding	copine 5 [Source:HGNC Symbol;Acc:HGNC:2318]	1825	1.69	0.0155601	602.54	310.05
KLF17P1	ENSG00000258316.1	processed_pseudogene	Kruppel like factor 17 pseudogene 1 [Source:HGNC Symbol;Acc:HGNC:41521]	1126	1.69	0.0143468	72.36	37.45
AC087741.1	ENSG00000262580.5	antisense		1483	1.69	0.00326924	676.36	370.85
TYW5	ENSG00000162971.10	protein_coding	tRNA-yW synthesizing protein 5 [Source:HGNC Symbol;Acc:HGNC:26754]	3943	1.69	0.00431678	654.68	356.71
MIR3155A	ENSG00000263628.1	miRNA	microRNA 3155a [Source:HGNC Symbol;Acc:HGNC:38245]	82	1.69	0.00302375	44.61	24.54
KIAA1211	ENSG00000109265.14	protein_coding	KIAA1211 [Source:HGNC Symbol;Acc:HGNC:29219]	2205	1.69	0.0214222	43.25	21.76
TDRD9	ENSG00000156414.18	protein_coding	tudor domain containing 9 [Source:HGNC Symbol;Acc:HGNC:20122]	1866	1.69	0.0394286	3615.28	1590.99
ACVR1B	ENSG00000135503.12	protein_coding	activin A receptor type 1B [Source:HGNC Symbol;Acc:HGNC:172]	1874	1.69	0.00418191	1563.21	855.14
HMGB2	ENSG00000164104.11	protein_coding	high mobility group box 2 [Source:HGNC Symbol;Acc:HGNC:5000]	1313	1.69	0.00788375	4003.47	2164.19
AR	ENSG00000169083.16	protein_coding	androgen receptor [Source:HGNC Symbol;Acc:HGNC:644]	5627	1.69	0.0320491	37.58	17.59
AC025181.2	ENSG00000272086.1	lincRNA		802	1.69	0.00494919	27.95	15.22
CD59	ENSG00000085063.15	protein_coding	CD59 molecule (CD59 blood group) [Source:HGNC Symbol;Acc:HGNC:1689]	1605	1.69	0.00944403	2674.28	1423.84
AL356273.3	ENSG00000279838.1	TEC		1989	1.7	0.0021792	316.15	173.09
AL049597.2	ENSG00000261737.1	antisense		961	1.7	0.021227	34.81	17.22
COQ8B	ENSG00000123815.11	protein_coding	coenzyme Q8B [Source:HGNC Symbol;Acc:HGNC:19041]	966	1.7	0.000811379	980.07	544.09
IFITM1	ENSG00000185885.15	protein_coding	interferon induced transmembrane protein 1 [Source:HGNC Symbol;Acc:HGNC:5412]	627	1.7	0.0205305	4330.26	2182.27
NCOA7	ENSG00000111912.19	protein_coding	nuclear receptor coactivator 7 [Source:HGNC Symbol;Acc:HGNC:21081]	2260	1.7	0.0106195	1658.58	867.3
ACSL1	ENSG00000151726.13	protein_coding	acyl-CoA synthetase long chain family member 1 [Source:HGNC Symbol;Acc:HGNC:3569]	2710	1.7	0.0143907	70376.4	37210.8
COCH	ENSG00000100473.16	protein_coding	cochlin [Source:HGNC Symbol;Acc:HGNC:2180]	1718	1.7	0.0242305	49.66	24.2
RNU6-268P	ENSG00000201044.1	snRNA	RNA, U6 small nuclear 268, pseudogene [Source:HGNC Symbol;Acc:HGNC:47231]	107	1.7	0.00162421	69.96	38.84
MIR503HG	ENSG00000223749.9	lincRNA	MIR503 host gene [Source:HGNC Symbol;Acc:HGNC:28258]	621	1.7	0.0267122	73.24	35.39
C3AR1	ENSG00000171860.4	protein_coding	complement C3a receptor 1 [Source:HGNC Symbol;Acc:HGNC:1319]	1328	1.71	0.012884	2866.83	1477.14
NLRC4	ENSG00000091106.18	protein_coding	NLR family CARD domain containing 4 [Source:HGNC Symbol;Acc:HGNC:16412]	2914	1.71	0.0117497	4875.3	2517.09
RN7SKP16	ENSG00000222112.1	misc_RNA	RNA, 7SK small nuclear pseudogene 16 [Source:HGNC Symbol;Acc:HGNC:45740]	299	1.71	0.0113459	374.81	193.38
AL121985.1	ENSG00000228863.8	antisense		990	1.71	0.0414741	414.17	139.8
METTL9	ENSG00000197006.13	protein_coding	methyltransferase like 9 [Source:HGNC Symbol;Acc:HGNC:24586]	1566	1.71	0.00333629	7620.9	4114.35
RCHY1	ENSG00000163743.13	protein_coding	ring finger and CHY zinc finger domain containing 1 [Source:HGNC Symbol;Acc:HGNC:17479]	1359	1.71	1.1767e-05	959.32	543.32
FAM177B	ENSG00000197520.10	protein_coding	family with sequence similarity 177 member B [Source:HGNC Symbol;Acc:HGNC:34395]	908	1.71	0.0120022	62.7	32.39
KREMEN1	ENSG00000183762.12	protein_coding	kringle containing transmembrane protein 1 [Source:HGNC Symbol;Acc:HGNC:17550]	1978	1.71	0.0156357	5031.54	2574.6
OMG	ENSG00000126861.4	protein_coding	oligodendrocyte myelin glycoprotein [Source:HGNC Symbol;Acc:HGNC:8135]	1544	1.71	0.0073712	73.35	38.89
SLC28A3	ENSG00000197506.7	protein_coding	solute carrier family 28 member 3 [Source:HGNC Symbol;Acc:HGNC:16484]	2700	1.71	0.0340109	132.7	59.55
RAB3C	ENSG00000152932.7	protein_coding	RAB3C, member RAS oncogene family [Source:HGNC Symbol;Acc:HGNC:30269]	2623	1.71	0.0332795	15.71	7.14
SEC14L5	ENSG00000103184.11	protein_coding	SEC14 like lipid binding 5 [Source:HGNC Symbol;Acc:HGNC:29032]	3518	1.71	0.0279759	111.9	52.8
WSB1	ENSG00000109046.14	protein_coding	WD repeat and SOCS box containing 1 [Source:HGNC Symbol;Acc:HGNC:19221]	1409	1.72	0.00423957	16658.7	9078.7
ADGRG3	ENSG00000182885.16	protein_coding	adhesion G protein-coupled receptor G3 [Source:HGNC Symbol;Acc:HGNC:13728]	1483	1.72	0.00953873	10428.3	5450.02
H6PD	ENSG00000049239.12	protein_coding	hexose-6-phosphate dehydrogenase/glucose 1-dehydrogenase [Source:HGNC Symbol;Acc:HGNC:4795]	5812	1.72	0.000233453	3253.3	1803.89
DDIAS	ENSG00000165490.12	protein_coding	DNA damage induced apoptosis suppressor [Source:HGNC Symbol;Acc:HGNC:26351]	1440	1.72	0.00972258	459.54	236.82
KL	ENSG00000133116.7	protein_coding	klotho [Source:HGNC Symbol;Acc:HGNC:6344]	4110	1.72	0.0306756	140.61	63.96
ITGB4	ENSG00000132470.13	protein_coding	integrin subunit beta 4 [Source:HGNC Symbol;Acc:HGNC:6158]	2547	1.72	0.0416213	133.51	48.23
TSPO	ENSG00000100300.17	protein_coding	translocator protein [Source:HGNC Symbol;Acc:HGNC:1158]	786	1.72	0.00729631	4682.95	2449.34
KLHL2	ENSG00000109466.13	protein_coding	kelch like family member 2 [Source:HGNC Symbol;Acc:HGNC:6353]	1964	1.72	0.00566534	6349.25	3354.19
AC020895.1	ENSG00000269385.1	unprocessed_pseudogene		272	1.72	0.0167913	103.68	51.45
DRAM1	ENSG00000136048.13	protein_coding	DNA damage regulated autophagy modulator 1 [Source:HGNC Symbol;Acc:HGNC:25645]	1051	1.72	0.00391104	1323.92	707.18
MROH6	ENSG00000204839.8	protein_coding	maestro heat like repeat family member 6 [Source:HGNC Symbol;Acc:HGNC:27814]	1430	1.72	0.0158127	795.84	398.56
APBB2	ENSG00000163697.16	protein_coding	amyloid beta precursor protein binding family B member 2 [Source:HGNC Symbol;Acc:HGNC:582]	1620	1.72	0.0107358	51.59	26.5
JAK3	ENSG00000105639.18	protein_coding	Janus kinase 3 [Source:HGNC Symbol;Acc:HGNC:6193]	2806	1.72	0.00104525	19621.5	10767.7
MKNK1	ENSG00000079277.19	protein_coding	MAP kinase interacting serine/threonine kinase 1 [Source:HGNC Symbol;Acc:HGNC:7110]	1055	1.72	0.0073233	8130.12	4288.4
LYRM1	ENSG00000102897.9	protein_coding	LYR motif containing 1 [Source:HGNC Symbol;Acc:HGNC:25074]	1126	1.72	0.00458165	863.38	460.17
AL355490.2	ENSG00000231970.1	antisense		548	1.72	0.0110763	23.65	12.24
PCYT1A	ENSG00000161217.11	protein_coding	phosphate cytidylyltransferase 1, choline, alpha [Source:HGNC Symbol;Acc:HGNC:8754]	1137	1.72	0.00267012	5128.84	2770.97
KSR1	ENSG00000141068.14	protein_coding	kinase suppressor of ras 1 [Source:HGNC Symbol;Acc:HGNC:6465]	1942	1.72	0.0073712	2727.46	1431.49
AC067930.5	ENSG00000255050.1	antisense		1173	1.72	0.0145426	9.94	4.93
CGAS	ENSG00000164430.15	protein_coding	cyclic GMP-AMP synthase [Source:HGNC Symbol;Acc:HGNC:21367]	1987	1.73	0.00179619	1152.55	619.52
NDST2	ENSG00000166507.17	protein_coding	N-deacetylase and N-sulfotransferase 2 [Source:HGNC Symbol;Acc:HGNC:7681]	1673	1.73	0.00189109	199.73	107.26
FNDC3B	ENSG00000075420.12	protein_coding	fibronectin type III domain containing 3B [Source:HGNC Symbol;Acc:HGNC:24670]	2241	1.73	0.00159104	9551.33	5214.76
ITGAM	ENSG00000169896.16	protein_coding	integrin subunit alpha M [Source:HGNC Symbol;Acc:HGNC:6149]	1405	1.73	0.00326663	25272	13442.4
FNDC3A	ENSG00000102531.16	protein_coding	fibronectin type III domain containing 3A [Source:HGNC Symbol;Acc:HGNC:20296]	4505	1.73	0.000231446	3417.36	1885.12
PDE4D	ENSG00000113448.18	protein_coding	phosphodiesterase 4D [Source:HGNC Symbol;Acc:HGNC:8783]	2055	1.73	0.00696096	1735.95	908.59
KIF1B	ENSG00000054523.17	protein_coding	kinesin family member 1B [Source:HGNC Symbol;Acc:HGNC:16636]	4785	1.73	0.00264666	9359.1	5005.26
MPZ	ENSG00000158887.15	protein_coding	myelin protein zero [Source:HGNC Symbol;Acc:HGNC:7225]	1279	1.73	0.00245506	377.36	201.96
AC097638.1	ENSG00000223916.1	processed_pseudogene		515	1.73	0.00360674	32.5	17.28
PIM3	ENSG00000198355.4	protein_coding	Pim-3 proto-oncogene, serine/threonine kinase [Source:HGNC Symbol;Acc:HGNC:19310]	1546	1.73	0.00197363	2399.12	1292.25
MYL12A	ENSG00000101608.12	protein_coding	myosin light chain 12A [Source:HGNC Symbol;Acc:HGNC:16701]	740	1.73	0.000269565	9095.01	5036.3
AC135626.1	ENSG00000258632.2	processed_pseudogene		435	1.73	0.00547607	323.61	170.43
CAVIN2	ENSG00000168497.4	protein_coding	caveolae associated protein 2 [Source:HGNC Symbol;Acc:HGNC:10690]	3229	1.73	0.0160246	3730.02	1863.94
CR1	ENSG00000203710.11	protein_coding	complement C3b/C4b receptor 1 (Knops blood group) [Source:HGNC Symbol;Acc:HGNC:2334]	4449	1.74	0.007491	32455.9	16672.2
CD9	ENSG00000010278.13	protein_coding	CD9 molecule [Source:HGNC Symbol;Acc:HGNC:1709]	1062	1.74	0.00234213	406.44	215.92
AC025809.2	ENSG00000278875.1	TEC		1802	1.74	0.00920838	25.1	12.85
TRIM22	ENSG00000132274.15	protein_coding	tripartite motif containing 22 [Source:HGNC Symbol;Acc:HGNC:16379]	1158	1.74	0.018248	15189.2	7409.63
GBA	ENSG00000177628.15	protein_coding	glucosylceramidase beta [Source:HGNC Symbol;Acc:HGNC:4177]	1156	1.74	0.000400418	1627.18	887.77
DPRXP2	ENSG00000271304.1	processed_pseudogene	divergent-paired related homeobox pseudogene 2 [Source:HGNC Symbol;Acc:HGNC:32168]	557	1.74	0.0169514	73.7	36.11
AC092368.3	ENSG00000261512.2	lincRNA		1349	1.74	9.6717e-06	139.71	77.46
B3GNT8	ENSG00000177191.2	protein_coding	UDP-GlcNAc:betaGal beta-1,3-N-acetylglucosaminyltransferase 8 [Source:HGNC Symbol;Acc:HGNC:24139]	818	1.74	0.000645281	931.62	506.47
PPP1R14A	ENSG00000167641.10	protein_coding	protein phosphatase 1 regulatory inhibitor subunit 14A [Source:HGNC Symbol;Acc:HGNC:14871]	681	1.74	0.0194495	56.54	27.31
MIR5697	ENSG00000265521.1	miRNA	microRNA 5697 [Source:HGNC Symbol;Acc:HGNC:43509]	78	1.74	0.00745963	8.57	4.57
IVNS1ABP	ENSG00000116679.15	protein_coding	influenza virus NS1A binding protein [Source:HGNC Symbol;Acc:HGNC:16951]	2058	1.74	0.0021449	9269.33	5072.47
NACAP3	ENSG00000257210.1	processed_pseudogene	nascent polypeptide associated complex alpha subunit pseudogene 3 [Source:HGNC Symbol;Acc:HGNC:49490]	481	1.74	0.0260791	24.09	11.23
PLEKHG1	ENSG00000120278.16	protein_coding	pleckstrin homology and RhoGEF domain containing G1 [Source:HGNC Symbol;Acc:HGNC:20884]	2728	1.74	0.0182328	1012.47	494.23
EMILIN1	ENSG00000138080.13	protein_coding	elastin microfibril interfacer 1 [Source:HGNC Symbol;Acc:HGNC:19880]	2687	1.74	0.0167422	50.51	24.9
CEBPB	ENSG00000172216.5	protein_coding	CCAAT/enhancer binding protein beta [Source:HGNC Symbol;Acc:HGNC:1834]	1956	1.74	0.00428202	10814.7	5750.08
MT-TM	ENSG00000210112.1	Mt_tRNA	mitochondrially encoded tRNA methionine [Source:HGNC Symbol;Acc:HGNC:7492]	68	1.74	0.0325268	19.7	8.71
MTF1	ENSG00000188786.9	protein_coding	metal regulatory transcription factor 1 [Source:HGNC Symbol;Acc:HGNC:7428]	4192	1.74	0.00185066	4637.56	2491.87
AP006222.1	ENSG00000228463.10	transcribed_processed_pseudogene		2235	1.75	0.0155198	247.16	120.43
AP001189.1	ENSG00000236304.1	antisense		1426	1.75	0.0272401	253.02	114.18
GPR141	ENSG00000187037.8	protein_coding	G protein-coupled receptor 141 [Source:HGNC Symbol;Acc:HGNC:19997]	820	1.75	0.00751373	2046.89	1043.82
ARMC12	ENSG00000157343.8	protein_coding	armadillo repeat containing 12 [Source:HGNC Symbol;Acc:HGNC:21099]	1004	1.75	0.0185148	37.69	18.21
OSCAR	ENSG00000170909.13	protein_coding	osteoclast associated, immunoglobulin-like receptor [Source:HGNC Symbol;Acc:HGNC:29960]	1591	1.75	0.00263945	2741.58	1453.08
MYOSLID	ENSG00000229647.1	lincRNA	myocardin-induced smooth muscle lncRNA, inducer of differentiation [Source:HGNC Symbol;Acc:HGNC:51821]	890	1.75	0.0385058	29.92	11.84
EXOC6	ENSG00000138190.16	protein_coding	exocyst complex component 6 [Source:HGNC Symbol;Acc:HGNC:23196]	2227	1.75	0.00176748	3072.72	1638.51
NID2	ENSG00000087303.17	protein_coding	nidogen 2 [Source:HGNC Symbol;Acc:HGNC:13389]	1856	1.75	0.0221021	47.66	22.47
AC010542.5	ENSG00000277978.1	antisense		382	1.75	0.0277841	6.61	3.01
MISP3	ENSG00000141854.9	protein_coding	MISP family member 3 [Source:HGNC Symbol;Acc:HGNC:26963]	1464	1.75	0.000909388	67.12	36.01
CPD	ENSG00000108582.11	protein_coding	carboxypeptidase D [Source:HGNC Symbol;Acc:HGNC:2301]	1981	1.75	0.00451349	15009	7858.15
OXER1	ENSG00000162881.6	protein_coding	oxoeicosanoid receptor 1 [Source:HGNC Symbol;Acc:HGNC:24884]	1781	1.75	0.0072948	305.03	156.4
PGRMC1	ENSG00000101856.9	protein_coding	progesterone receptor membrane component 1 [Source:HGNC Symbol;Acc:HGNC:16090]	1836	1.75	0.00411139	910.61	477.06
ANXA3	ENSG00000138772.12	protein_coding	annexin A3 [Source:HGNC Symbol;Acc:HGNC:541]	1115	1.75	0.0128377	6679.47	3323.14
AGFG1	ENSG00000173744.17	protein_coding	ArfGAP with FG repeats 1 [Source:HGNC Symbol;Acc:HGNC:5175]	2446	1.75	0.00751423	10029.7	5264.23
AL021707.3	ENSG00000230149.2	antisense		527	1.75	0.00091723	153.36	82.46
PDGFRA	ENSG00000134853.11	protein_coding	platelet derived growth factor receptor alpha [Source:HGNC Symbol;Acc:HGNC:8803]	1832	1.75	0.0393609	7.62	3.05
ARL8A	ENSG00000143862.7	protein_coding	ADP ribosylation factor like GTPase 8A [Source:HGNC Symbol;Acc:HGNC:25192]	1076	1.76	0.000390381	1514.27	819.72
MIR645	ENSG00000208018.1	miRNA	microRNA 645 [Source:HGNC Symbol;Acc:HGNC:32901]	94	1.76	0.00168124	49.43	26.01
AL158212.2	ENSG00000233547.1	antisense		460	1.76	0.00795779	19.53	9.75
AC138811.1	ENSG00000260017.1	antisense		361	1.76	0.0382291	4.38	1.84
TWSG1	ENSG00000128791.11	protein_coding	twisted gastrulation BMP signaling modulator 1 [Source:HGNC Symbol;Acc:HGNC:12429]	2395	1.76	0.0040846	302.06	156.47
MMD	ENSG00000108960.7	protein_coding	monocyte to macrophage differentiation associated [Source:HGNC Symbol;Acc:HGNC:7153]	1325	1.76	0.00649539	1248.01	636.24
AL021707.1	ENSG00000225450.1	antisense		500	1.76	0.00176594	178.61	94.17
AC105415.1	ENSG00000248516.1	lincRNA		1416	1.76	0.0224221	24.6	11.46
PNPLA1	ENSG00000180316.12	protein_coding	patatin like phospholipase domain containing 1 [Source:HGNC Symbol;Acc:HGNC:21246]	1768	1.76	0.000786683	264.4	141.31
PTGR1	ENSG00000106853.18	protein_coding	prostaglandin reductase 1 [Source:HGNC Symbol;Acc:HGNC:18429]	1109	1.76	0.0333259	30.94	13.06
ATP11B	ENSG00000058063.15	protein_coding	ATPase phospholipid transporting 11B (putative) [Source:HGNC Symbol;Acc:HGNC:13553]	2025	1.76	0.00187533	13083	6946.82
RNU7-19P	ENSG00000238959.1	snRNA	RNA, U7 small nuclear 19 pseudogene [Source:HGNC Symbol;Acc:HGNC:34115]	66	1.76	0.000354549	25.17	13.52
EIF4G3	ENSG00000075151.20	protein_coding	eukaryotic translation initiation factor 4 gamma 3 [Source:HGNC Symbol;Acc:HGNC:3298]	2706	1.76	0.000475436	5483.09	2962.72
BBS1	ENSG00000174483.19	protein_coding	Bardet-Biedl syndrome 1 [Source:HGNC Symbol;Acc:HGNC:966]	1211	1.76	0.000327741	56.67	30.43
FES	ENSG00000182511.11	protein_coding	FES proto-oncogene, tyrosine kinase [Source:HGNC Symbol;Acc:HGNC:3657]	1244	1.76	0.00135333	4787.31	2547.29
SDHAF3	ENSG00000196636.7	protein_coding	succinate dehydrogenase complex assembly factor 3 [Source:HGNC Symbol;Acc:HGNC:21752]	981	1.76	0.00896367	239.75	121.05
BAZ1A	ENSG00000198604.10	protein_coding	bromodomain adjacent to zinc finger domain 1A [Source:HGNC Symbol;Acc:HGNC:960]	1912	1.76	0.00220997	12814.1	6819.87
LINC00639	ENSG00000259070.5	lincRNA	long intergenic non-protein coding RNA 639 [Source:HGNC Symbol;Acc:HGNC:27502]	2728	1.77	0.0122117	32.94	15.94
AL031658.1	ENSG00000226239.1	antisense		2013	1.77	0.0182533	34.08	15.97
SLC26A8	ENSG00000112053.13	protein_coding	solute carrier family 26 member 8 [Source:HGNC Symbol;Acc:HGNC:14468]	2444	1.77	0.0110878	1397.33	687.62
TOR1B	ENSG00000136816.15	protein_coding	torsin family 1 member B [Source:HGNC Symbol;Acc:HGNC:11995]	1162	1.77	0.00483419	1111.3	568.03
GAPDHP1	ENSG00000228232.1	processed_pseudogene	glyceraldehyde-3-phosphate dehydrogenase pseudogene 1 [Source:HGNC Symbol;Acc:HGNC:4159]	1005	1.77	0.0228659	9.6	4.43
RNY3P2	ENSG00000199788.1	misc_RNA	RNA, Ro-associated Y3 pseudogene 2 [Source:HGNC Symbol;Acc:HGNC:42486]	102	1.77	0.0021801	24.52	12.71
KLHL8	ENSG00000145332.13	protein_coding	kelch like family member 8 [Source:HGNC Symbol;Acc:HGNC:18644]	2952	1.77	0.00137243	2040.54	1075.51
TIPARP	ENSG00000163659.12	protein_coding	TCDD inducible poly(ADP-ribose) polymerase [Source:HGNC Symbol;Acc:HGNC:23696]	2947	1.77	0.00334656	1832.68	948.71
HSPE1P11	ENSG00000187762.5	processed_pseudogene	heat shock protein family E (Hsp10) member 1 pseudogene 11 [Source:HGNC Symbol;Acc:HGNC:49330]	310	1.77	0.00842567	91.95	46.11
MAGI2-AS3	ENSG00000234456.7	processed_transcript	MAGI2 antisense RNA 3 [Source:HGNC Symbol;Acc:HGNC:40862]	936	1.77	0.0338825	54.19	22.48
AC021016.3	ENSG00000273361.1	antisense		477	1.77	0.00226159	37.1	19.52
AC007278.1	ENSG00000234389.1	sense_intronic		1327	1.77	0.0227773	1240.47	571.23
MAPK14	ENSG00000112062.10	protein_coding	mitogen-activated protein kinase 14 [Source:HGNC Symbol;Acc:HGNC:6876]	1893	1.78	0.00431822	24992.5	13026.1
RNU6-226P	ENSG00000200648.1	snRNA	RNA, U6 small nuclear 226, pseudogene [Source:HGNC Symbol;Acc:HGNC:47189]	107	1.78	0.00212469	136.11	70.58
AL357033.4	ENSG00000277496.1	antisense		1807	1.78	0.00381919	226.84	115.92
SEC61A2	ENSG00000065665.20	protein_coding	Sec61 translocon alpha 2 subunit [Source:HGNC Symbol;Acc:HGNC:17702]	1281	1.78	0.00297529	439.38	226.43
PDGFA	ENSG00000197461.13	protein_coding	platelet derived growth factor subunit A [Source:HGNC Symbol;Acc:HGNC:8799]	1182	1.78	0.0193722	185.23	86.04
PPM1N	ENSG00000213889.10	protein_coding	protein phosphatase, Mg2+/Mn2+ dependent 1N (putative) [Source:HGNC Symbol;Acc:HGNC:26845]	935	1.78	0.011042	107.24	52.41
SEMA6B	ENSG00000167680.15	protein_coding	semaphorin 6B [Source:HGNC Symbol;Acc:HGNC:10739]	2194	1.78	0.0381786	584.32	216.06
CAB39	ENSG00000135932.10	protein_coding	calcium binding protein 39 [Source:HGNC Symbol;Acc:HGNC:20292]	1452	1.78	0.000168992	9434.08	5087.99
RNU6-196P	ENSG00000207042.1	snRNA	RNA, U6 small nuclear 196, pseudogene [Source:HGNC Symbol;Acc:HGNC:47159]	107	1.78	0.0100628	76.67	37.8
CYP26C1	ENSG00000187553.8	protein_coding	cytochrome P450 family 26 subfamily C member 1 [Source:HGNC Symbol;Acc:HGNC:20577]	2888	1.78	0.00310312	111.07	57.28
SLC24A3	ENSG00000185052.11	protein_coding	solute carrier family 24 member 3 [Source:HGNC Symbol;Acc:HGNC:10977]	3812	1.78	0.00927203	153.1	75.84
LINC01127	ENSG00000281162.2	lincRNA	long intergenic non-protein coding RNA 1127 [Source:HGNC Symbol;Acc:HGNC:49292]	1246	1.79	0.0259271	1321.34	578.75
FIG4	ENSG00000112367.10	protein_coding	FIG4 phosphoinositide 5-phosphatase [Source:HGNC Symbol;Acc:HGNC:16873]	1135	1.79	0.00217503	1734.19	892.33
IGLV3-1	ENSG00000211673.2	IG_V_gene	immunoglobulin lambda variable 3-1 [Source:HGNC Symbol;Acc:HGNC:5896]	398	1.79	0.0381313	106.26	38.31
SLC39A8	ENSG00000138821.12	protein_coding	solute carrier family 39 member 8 [Source:HGNC Symbol;Acc:HGNC:20862]	1610	1.79	0.0108904	707.67	343.78
RUNX1	ENSG00000159216.18	protein_coding	runt related transcription factor 1 [Source:HGNC Symbol;Acc:HGNC:10471]	2139	1.79	0.000811096	5471.14	2869.7
AL139384.2	ENSG00000277159.1	lincRNA		3590	1.79	0.0352405	7.52	3
MLXIP	ENSG00000175727.13	protein_coding	MLX interacting protein [Source:HGNC Symbol;Acc:HGNC:17055]	2192	1.79	0.00157528	7267.12	3824.09
RN7SL634P	ENSG00000242894.3	misc_RNA	RNA, 7SL, cytoplasmic 634, pseudogene [Source:HGNC Symbol;Acc:HGNC:46650]	292	1.79	0.0337171	93.3	37.87
HRH2	ENSG00000113749.7	protein_coding	histamine receptor H2 [Source:HGNC Symbol;Acc:HGNC:5183]	2983	1.8	0.00122189	8465.18	4448.26
TMED8	ENSG00000100580.7	protein_coding	transmembrane p24 trafficking protein family member 8 [Source:HGNC Symbol;Acc:HGNC:18633]	7784	1.8	0.000954623	2965.22	1541.75
BATF	ENSG00000156127.6	protein_coding	basic leucine zipper ATF-like transcription factor [Source:HGNC Symbol;Acc:HGNC:958]	653	1.8	0.00451566	421.17	211.2
MYBPHL	ENSG00000221986.6	protein_coding	myosin binding protein H like [Source:HGNC Symbol;Acc:HGNC:30434]	898	1.8	0.0240496	12.63	5.63
RAPGEF4	ENSG00000091428.17	protein_coding	Rap guanine nucleotide exchange factor 4 [Source:HGNC Symbol;Acc:HGNC:16626]	2022	1.8	0.00706669	17.64	8.64
AL021807.1	ENSG00000272468.1	lincRNA		565	1.8	0.00283413	27.68	14.2
AC068880.4	ENSG00000279858.1	TEC		495	1.8	0.0150358	26.2	12.23
AC137932.3	ENSG00000268218.1	antisense		3660	1.8	0.0155726	7.12	3.19
AL021707.6	ENSG00000272669.1	antisense		491	1.8	0.000787872	289.68	150.93
AC008121.3	ENSG00000274797.1	antisense		433	1.8	0.0318425	12.87	5.29
CSGALNACT1	ENSG00000147408.14	protein_coding	chondroitin sulfate N-acetylgalactosaminyltransferase 1 [Source:HGNC Symbol;Acc:HGNC:24290]	1440	1.81	0.0104052	2767.28	1324.67
GTF2IP12	ENSG00000283050.1	transcribed_unprocessed_pseudogene	general transcription factor IIi pseudogene 12 [Source:HGNC Symbol;Acc:HGNC:51723]	2116	1.81	0.00395879	451.21	225.56
DDAH2	ENSG00000213722.8	protein_coding	dimethylarginine dimethylaminohydrolase 2 [Source:HGNC Symbol;Acc:HGNC:2716]	1184	1.81	0.000811379	1253.75	647.98
AC097534.1	ENSG00000248774.1	antisense		521	1.81	0.00324734	178.49	90.08
MAP2K6	ENSG00000108984.14	protein_coding	mitogen-activated protein kinase kinase 6 [Source:HGNC Symbol;Acc:HGNC:6846]	2736	1.81	0.00608657	5149.86	2543.92
CDC14B	ENSG00000081377.16	protein_coding	cell division cycle 14B [Source:HGNC Symbol;Acc:HGNC:1719]	2096	1.81	0.0103081	304.35	145.98
SAMD15	ENSG00000100583.4	protein_coding	sterile alpha motif domain containing 15 [Source:HGNC Symbol;Acc:HGNC:18631]	1488	1.81	0.00869901	30.47	14.79
COL7A1	ENSG00000114270.17	protein_coding	collagen type VII alpha 1 chain [Source:HGNC Symbol;Acc:HGNC:2214]	2026	1.81	0.0022556	146.17	74.37
CTSA	ENSG00000064601.17	protein_coding	cathepsin A [Source:HGNC Symbol;Acc:HGNC:9251]	1138	1.81	0.000338898	4810.71	2522.05
ZC3H3	ENSG00000014164.6	protein_coding	zinc finger CCCH-type containing 3 [Source:HGNC Symbol;Acc:HGNC:28972]	1913	1.81	0.00100357	1953.12	1010.02
AC061992.1	ENSG00000266970.1	lincRNA		634	1.81	0.0174745	60.8	28.01
PLIN5	ENSG00000214456.8	protein_coding	perilipin 5 [Source:HGNC Symbol;Acc:HGNC:33196]	1212	1.81	0.00944674	1370.43	663.31
GLDN	ENSG00000186417.13	protein_coding	gliomedin [Source:HGNC Symbol;Acc:HGNC:29514]	1960	1.81	0.0357305	29.04	11.08
GAS2L1	ENSG00000185340.15	protein_coding	growth arrest specific 2 like 1 [Source:HGNC Symbol;Acc:HGNC:16955]	1782	1.81	0.00691875	430.08	211.64
AC079174.1	ENSG00000258355.1	sense_intronic		312	1.81	0.00335083	72.13	36.41
FLOT1	ENSG00000137312.14	protein_coding	flotillin 1 [Source:HGNC Symbol;Acc:HGNC:3757]	935	1.82	0.000557712	6621.08	3414.56
SPTLC2	ENSG00000100596.6	protein_coding	serine palmitoyltransferase long chain base subunit 2 [Source:HGNC Symbol;Acc:HGNC:11278]	1921	1.82	0.0015357	8465.36	4300.87
AC007950.1	ENSG00000259268.1	lincRNA		615	1.82	0.0213292	28.89	12.81
RNU4-87P	ENSG00000200974.1	snRNA	RNA, U4 small nuclear 87, pseudogene [Source:HGNC Symbol;Acc:HGNC:47023]	82	1.82	0.0021792	95.55	48.29
SNORA31	ENSG00000199477.1	snoRNA	small nucleolar RNA, H/ACA box 31 [Source:HGNC Symbol;Acc:HGNC:32621]	130	1.82	0.0135344	7.05	3.13
ALOX5	ENSG00000012779.10	protein_coding	arachidonate 5-lipoxygenase [Source:HGNC Symbol;Acc:HGNC:435]	1176	1.82	0.00168124	18726.3	9670.6
IDNK	ENSG00000148057.15	protein_coding	IDNK, gluconokinase [Source:HGNC Symbol;Acc:HGNC:31367]	879	1.82	0.0032416	239.1	119.64
TDRP	ENSG00000180190.11	protein_coding	testis development related protein [Source:HGNC Symbol;Acc:HGNC:26951]	2432	1.82	0.0210342	86.8	38.57
AC008696.2	ENSG00000249881.1	sense_overlapping		825	1.82	0.0395305	7.2	2.47
ERRFI1	ENSG00000116285.12	protein_coding	ERBB receptor feedback inhibitor 1 [Source:HGNC Symbol;Acc:HGNC:18185]	1492	1.82	0.0240302	11.64	5.11
AC084398.1	ENSG00000241917.1	processed_pseudogene		459	1.83	0.0146003	14.51	6.6
CCND3	ENSG00000112576.12	protein_coding	cyclin D3 [Source:HGNC Symbol;Acc:HGNC:1585]	1072	1.83	9.5677e-06	7727.87	4070.41
CACFD1	ENSG00000160325.14	protein_coding	calcium channel flower domain containing 1 [Source:HGNC Symbol;Acc:HGNC:1365]	1851	1.83	0.00786475	150.78	72.38
AZI2	ENSG00000163512.13	protein_coding	5-azacytidine induced 2 [Source:HGNC Symbol;Acc:HGNC:24002]	1227	1.83	0.000266829	1604.39	831.58
SNORA14A	ENSG00000201643.1	snoRNA	small nucleolar RNA, H/ACA box 14A [Source:HGNC Symbol;Acc:HGNC:32602]	135	1.83	0.0135176	14.97	7.01
INHBA	ENSG00000122641.10	protein_coding	inhibin beta A subunit [Source:HGNC Symbol;Acc:HGNC:6066]	2497	1.83	0.0277841	46.13	19.15
MILR1	ENSG00000271605.5	protein_coding	mast cell immunoglobulin like receptor 1 [Source:HGNC Symbol;Acc:HGNC:27570]	853	1.83	0.00558333	771.45	378.09
TPTEP1	ENSG00000100181.22	transcribed_unprocessed_pseudogene	transmembrane phosphatase with tensin homology pseudogene 1 [Source:HGNC Symbol;Acc:HGNC:43648]	1652	1.83	0.0123908	230.99	108.24
ELMO2	ENSG00000062598.17	protein_coding	engulfment and cell motility 2 [Source:HGNC Symbol;Acc:HGNC:17233]	1632	1.84	0.00307376	3287.32	1622.24
RF00019.315	ENSG00000201988.2	misc_RNA		111	1.84	0.00119943	73.93	37.15
MIR2355	ENSG00000253008.2	miRNA	microRNA 2355 [Source:HGNC Symbol;Acc:HGNC:38328]	87	1.84	0.00101885	78.8	39.89
TMC4	ENSG00000167608.11	protein_coding	transmembrane channel like 4 [Source:HGNC Symbol;Acc:HGNC:22998]	1015	1.84	0.0224445	152.4	65.43
RBMS1	ENSG00000153250.19	protein_coding	RNA binding motif single stranded interacting protein 1 [Source:HGNC Symbol;Acc:HGNC:9907]	2015	1.84	0.000408545	6771.79	3469.08
MIR1273D	ENSG00000264881.1	miRNA	microRNA 1273d [Source:HGNC Symbol;Acc:HGNC:38375]	86	1.84	0.0127332	9.86	4.62
GK	ENSG00000198814.12	protein_coding	glycerol kinase [Source:HGNC Symbol;Acc:HGNC:4289]	1656	1.84	0.010367	9925.27	4731.1
AL357033.3	ENSG00000276317.1	antisense		614	1.84	0.00173512	81.93	41.03
LIMS1	ENSG00000169756.16	protein_coding	LIM zinc finger domain containing 1 [Source:HGNC Symbol;Acc:HGNC:6616]	1440	1.84	0.000786954	4018.33	2043.84
SFXN1	ENSG00000164466.12	protein_coding	sideroflexin 1 [Source:HGNC Symbol;Acc:HGNC:16085]	1065	1.84	0.0113387	980.23	457.99
SLC44A1	ENSG00000070214.15	protein_coding	solute carrier family 44 member 1 [Source:HGNC Symbol;Acc:HGNC:18798]	5056	1.84	0.00396381	1442.42	713.23
ZNF185	ENSG00000147394.18	protein_coding	zinc finger protein 185 with LIM domain [Source:HGNC Symbol;Acc:HGNC:12976]	3382	1.84	0.00171007	1500.39	754.48
PTCRA	ENSG00000171611.9	protein_coding	pre T cell antigen receptor alpha [Source:HGNC Symbol;Acc:HGNC:21290]	992	1.85	0.0145956	131.58	59.43
PLP2	ENSG00000102007.10	protein_coding	proteolipid protein 2 [Source:HGNC Symbol;Acc:HGNC:9087]	850	1.85	0.00277787	3089.67	1520.22
CD82	ENSG00000085117.11	protein_coding	CD82 molecule [Source:HGNC Symbol;Acc:HGNC:6210]	825	1.85	0.00183903	3876.36	1930.45
SIGLEC18P	ENSG00000268581.1	unprocessed_pseudogene	sialic acid binding Ig like lectin 18, pseudogene [Source:HGNC Symbol;Acc:HGNC:15491]	909	1.85	0.0148924	47.09	21.29
CDADC1	ENSG00000102543.14	protein_coding	cytidine and dCMP deaminase domain containing 1 [Source:HGNC Symbol;Acc:HGNC:20299]	1065	1.85	0.00423962	548.4	267.03
GRB14	ENSG00000115290.9	protein_coding	growth factor receptor bound protein 14 [Source:HGNC Symbol;Acc:HGNC:4565]	1296	1.85	0.0215515	16.71	7.24
RPL7L1P3	ENSG00000235090.1	processed_pseudogene	ribosomal protein L7 like 1 pseudogene 3 [Source:HGNC Symbol;Acc:HGNC:39485]	689	1.85	0.00174251	134.06	66.83
PER2	ENSG00000132326.11	protein_coding	period circadian regulator 2 [Source:HGNC Symbol;Acc:HGNC:8846]	2185	1.85	0.000847987	517.85	261.82
PTPN1	ENSG00000196396.9	protein_coding	protein tyrosine phosphatase, non-receptor type 1 [Source:HGNC Symbol;Acc:HGNC:9642]	3738	1.86	0.000175777	3870.21	1969.86
SLC35D3	ENSG00000182747.4	protein_coding	solute carrier family 35 member D3 [Source:HGNC Symbol;Acc:HGNC:15621]	2359	1.86	0.0291108	5.58	2.18
AC027644.4	ENSG00000284461.2	protein_coding		4139	1.86	0.0100834	13.78	6.33
NT5M	ENSG00000205309.13	protein_coding	5',3'-nucleotidase, mitochondrial [Source:HGNC Symbol;Acc:HGNC:15769]	1048	1.86	0.00836233	145.33	68.19
RNU6-574P	ENSG00000206992.1	snRNA	RNA, U6 small nuclear 574, pseudogene [Source:HGNC Symbol;Acc:HGNC:47537]	107	1.86	0.0028675	17.09	8.46
GP5	ENSG00000178732.5	protein_coding	glycoprotein V platelet [Source:HGNC Symbol;Acc:HGNC:4443]	3534	1.86	0.00714408	132.35	62.53
FPR2	ENSG00000171049.8	protein_coding	formyl peptide receptor 2 [Source:HGNC Symbol;Acc:HGNC:3827]	1422	1.86	0.00443619	9294.28	4586.84
DNM3	ENSG00000197959.13	protein_coding	dynamin 3 [Source:HGNC Symbol;Acc:HGNC:29125]	3561	1.86	0.00462619	596.02	288.08
TLR4	ENSG00000136869.14	protein_coding	toll like receptor 4 [Source:HGNC Symbol;Acc:HGNC:11850]	5165	1.86	0.00182976	17661.7	8756.66
GTDC1	ENSG00000121964.14	protein_coding	glycosyltransferase like domain containing 1 [Source:HGNC Symbol;Acc:HGNC:20887]	2113	1.86	0.000648521	1613.32	816.96
IDI1	ENSG00000067064.11	protein_coding	isopentenyl-diphosphate delta isomerase 1 [Source:HGNC Symbol;Acc:HGNC:5387]	1641	1.86	0.00969691	3393.58	1587.67
F2RL3	ENSG00000127533.3	protein_coding	F2R like thrombin or trypsin receptor 3 [Source:HGNC Symbol;Acc:HGNC:3540]	2043	1.86	0.00818904	35.51	16.64
AC022400.6	ENSG00000272916.5	protein_coding	bifunctional heparan sulfate N-deacetylase/N-sulfotransferase 2 isoform 2 [Source:RefSeq peptide;Acc:NP_001317036]	3344	1.86	0.00119293	74.67	37.31
ACSL4	ENSG00000068366.19	protein_coding	acyl-CoA synthetase long chain family member 4 [Source:HGNC Symbol;Acc:HGNC:3571]	1744	1.87	0.00171535	8414.04	4132.04
RF00026.5	ENSG00000277613.1	snRNA		104	1.87	0.0129068	9.15	4.21
POR	ENSG00000127948.15	protein_coding	cytochrome p450 oxidoreductase [Source:HGNC Symbol;Acc:HGNC:9208]	1019	1.87	0.00279086	3181.88	1546.19
PDGFC	ENSG00000145431.10	protein_coding	platelet derived growth factor C [Source:HGNC Symbol;Acc:HGNC:8801]	1352	1.87	0.0188497	885.61	381.84
FCER1G	ENSG00000158869.10	protein_coding	Fc fragment of IgE receptor Ig [Source:HGNC Symbol;Acc:HGNC:3611]	568	1.87	0.00245256	5837.5	2847.42
FAM69B	ENSG00000165716.10	protein_coding	family with sequence similarity 69 member B [Source:HGNC Symbol;Acc:HGNC:28290]	2039	1.87	0.00968226	66.77	30.82
AC026124.1	ENSG00000250280.2	sense_intronic		3457	1.87	0.00807998	36.99	17.17
PAPSS1	ENSG00000138801.8	protein_coding	3'-phosphoadenosine 5'-phosphosulfate synthase 1 [Source:HGNC Symbol;Acc:HGNC:8603]	871	1.87	0.0054294	1436.96	685.72
BCL2A1	ENSG00000140379.7	protein_coding	BCL2 related protein A1 [Source:HGNC Symbol;Acc:HGNC:991]	921	1.88	0.00414984	3465.57	1667.57
IRAK3	ENSG00000090376.10	protein_coding	interleukin 1 receptor associated kinase 3 [Source:HGNC Symbol;Acc:HGNC:17020]	4032	1.88	0.00310312	25619	12308.3
GK-IT1	ENSG00000229331.1	sense_intronic	GK intronic transcript 1 [Source:HGNC Symbol;Acc:HGNC:41339]	397	1.88	0.00965663	252.94	115.55
RET	ENSG00000165731.18	protein_coding	ret proto-oncogene [Source:HGNC Symbol;Acc:HGNC:9967]	2405	1.88	0.00542192	16.1	7.69
ANO2	ENSG00000047617.14	protein_coding	anoctamin 2 [Source:HGNC Symbol;Acc:HGNC:1183]	1404	1.88	0.00746337	18.25	8.44
CHKA	ENSG00000110721.11	protein_coding	choline kinase alpha [Source:HGNC Symbol;Acc:HGNC:1937]	1086	1.88	0.00691875	363.09	169.38
AP000919.4	ENSG00000272625.1	antisense		720	1.88	0.00625888	225.03	105.93
MEST	ENSG00000106484.15	protein_coding	mesoderm specific transcript [Source:HGNC Symbol;Acc:HGNC:7028]	1458	1.88	0.0113947	102.18	46.3
AC067930.4	ENSG00000254859.1	antisense		498	1.88	0.0194472	376.49	161.1
SCPEP1	ENSG00000121064.12	protein_coding	serine carboxypeptidase 1 [Source:HGNC Symbol;Acc:HGNC:29507]	959	1.89	0.000836387	3417.57	1677.98
IGF2BP3	ENSG00000136231.13	protein_coding	insulin like growth factor 2 mRNA binding protein 3 [Source:HGNC Symbol;Acc:HGNC:28868]	1145	1.89	0.0171577	662.57	285.86
PDCL3P5	ENSG00000213089.4	processed_pseudogene	phosducin-like 3 pseudogene 5 [Source:HGNC Symbol;Acc:HGNC:44506]	722	1.89	0.0147781	25.47	11.1
KCNE1B	ENSG00000276289.4	protein_coding	potassium voltage-gated channel subfamily E regulatory subunit 1B [Source:HGNC Symbol;Acc:HGNC:52280]	1962	1.89	0.0295269	176.01	66.37
HIP1	ENSG00000127946.16	protein_coding	huntingtin interacting protein 1 [Source:HGNC Symbol;Acc:HGNC:4913]	2919	1.89	0.000643987	5990.04	2972.82
ZNF799	ENSG00000196466.10	protein_coding	zinc finger protein 799 [Source:HGNC Symbol;Acc:HGNC:28071]	2568	1.89	1.332e-06	176.69	90.52
ATP9A	ENSG00000054793.13	protein_coding	ATPase phospholipid transporting 9A (putative) [Source:HGNC Symbol;Acc:HGNC:13540]	5338	1.89	0.0239996	2011.72	815.95
TTC7B	ENSG00000165914.14	protein_coding	tetratricopeptide repeat domain 7B [Source:HGNC Symbol;Acc:HGNC:19858]	2155	1.89	0.00254763	358.81	172.72
SYNE1	ENSG00000131018.22	protein_coding	spectrin repeat containing nuclear envelope protein 1 [Source:HGNC Symbol;Acc:HGNC:17089]	5206	1.89	0.000531636	30852.1	15488.3
IRAK2	ENSG00000134070.4	protein_coding	interleukin 1 receptor associated kinase 2 [Source:HGNC Symbol;Acc:HGNC:6113]	3483	1.89	0.00481467	434.78	205.22
PIK3AP1	ENSG00000155629.14	protein_coding	phosphoinositide-3-kinase adaptor protein 1 [Source:HGNC Symbol;Acc:HGNC:30034]	2010	1.89	0.00144337	14645.9	7323.22
ALDH1L2	ENSG00000136010.13	protein_coding	aldehyde dehydrogenase 1 family member L2 [Source:HGNC Symbol;Acc:HGNC:26777]	3742	1.9	0.0129592	33.86	14.92
C1orf228	ENSG00000198520.10	protein_coding	chromosome 1 open reading frame 228 [Source:HGNC Symbol;Acc:HGNC:34345]	802	1.9	0.00481449	433.36	202.33
LDHA	ENSG00000134333.13	protein_coding	lactate dehydrogenase A [Source:HGNC Symbol;Acc:HGNC:6535]	1111	1.9	0.00379428	6262.77	2988.21
ARL4AP2	ENSG00000248780.1	processed_pseudogene	ADP ribosylation factor like GTPase 4A pseudogene 2 [Source:HGNC Symbol;Acc:HGNC:32379]	601	1.9	0.00804533	78.7	35.96
MCEMP1	ENSG00000183019.7	protein_coding	mast cell expressed membrane protein 1 [Source:HGNC Symbol;Acc:HGNC:27291]	1011	1.9	0.0185148	7312.21	3162.95
KBTBD7	ENSG00000120696.8	protein_coding	kelch repeat and BTB domain containing 7 [Source:HGNC Symbol;Acc:HGNC:25266]	4734	1.9	0.00217503	1495.54	720.16
AC138123.1	ENSG00000257322.5	antisense		550	1.9	0.00719116	67.53	31.22
MSRB2	ENSG00000148450.12	protein_coding	methionine sulfoxide reductase B2 [Source:HGNC Symbol;Acc:HGNC:17061]	953	1.9	0.000774349	362.69	177.74
B3GNT5	ENSG00000176597.11	protein_coding	UDP-GlcNAc:betaGal beta-1,3-N-acetylglucosaminyltransferase 5 [Source:HGNC Symbol;Acc:HGNC:15684]	1411	1.9	0.00641732	1744.6	808.35
INMT	ENSG00000241644.2	protein_coding	indolethylamine N-methyltransferase [Source:HGNC Symbol;Acc:HGNC:6069]	1281	1.9	0.039116	4.82	1.41
TUBB1	ENSG00000101162.3	protein_coding	tubulin beta 1 class VI [Source:HGNC Symbol;Acc:HGNC:16257]	3496	1.91	0.00678071	7178.33	3288.8
C19orf84	ENSG00000262874.1	protein_coding	chromosome 19 open reading frame 84 [Source:HGNC Symbol;Acc:HGNC:27112]	1053	1.91	0.031571	7.49	2.74
AL022344.2	ENSG00000259869.1	lincRNA		968	1.91	0.036967	6.08	1.78
ABLIM3	ENSG00000173210.19	protein_coding	actin binding LIM protein family member 3 [Source:HGNC Symbol;Acc:HGNC:29132]	2411	1.91	0.00563841	327.15	150.74
C4B	ENSG00000224389.8	protein_coding	complement C4B (Chido blood group) [Source:HGNC Symbol;Acc:HGNC:1324]	1252	1.91	0.0233306	16.4	6.55
AC112198.2	ENSG00000232517.2	unitary_pseudogene		6996	1.91	0.035657	5.56	1.87
RASGEF1A	ENSG00000198915.11	protein_coding	RasGEF domain family member 1A [Source:HGNC Symbol;Acc:HGNC:24246]	2398	1.91	0.00880339	222.41	100.18
SIRT5	ENSG00000124523.15	protein_coding	sirtuin 5 [Source:HGNC Symbol;Acc:HGNC:14933]	2768	1.91	0.000711074	724.84	353.67
MUC1	ENSG00000185499.16	protein_coding	mucin 1, cell surface associated [Source:HGNC Symbol;Acc:HGNC:7508]	1017	1.91	0.00881195	59.19	26.9
ANKS1A	ENSG00000064999.13	protein_coding	ankyrin repeat and sterile alpha motif domain containing 1A [Source:HGNC Symbol;Acc:HGNC:20961]	3652	1.92	0.00183623	2769.95	1314.42
LINC01993	ENSG00000204277.1	lincRNA	long intergenic non-protein coding RNA 1993 [Source:HGNC Symbol;Acc:HGNC:52826]	2934	1.92	0.00611609	8.09	3.74
CTTN	ENSG00000085733.15	protein_coding	cortactin [Source:HGNC Symbol;Acc:HGNC:3338]	1247	1.92	0.0064475	699.63	319.15
CYGB	ENSG00000161544.9	protein_coding	cytoglobin [Source:HGNC Symbol;Acc:HGNC:16505]	1087	1.92	0.0221402	5.36	2.26
RALGAPA2	ENSG00000188559.13	protein_coding	Ral GTPase activating protein catalytic alpha subunit 2 [Source:HGNC Symbol;Acc:HGNC:16207]	3340	1.92	0.00030128	10400.7	5104.89
MED12L	ENSG00000144893.12	protein_coding	mediator complex subunit 12 like [Source:HGNC Symbol;Acc:HGNC:16050]	2830	1.92	0.000564065	321.97	156.99
SH3BP5	ENSG00000131370.15	protein_coding	SH3 domain binding protein 5 [Source:HGNC Symbol;Acc:HGNC:10827]	1365	1.93	0.000308387	2631.06	1276.99
CTF1	ENSG00000150281.6	protein_coding	cardiotrophin 1 [Source:HGNC Symbol;Acc:HGNC:2499]	1640	1.93	0.00625911	13.01	5.83
AC084117.1	ENSG00000256006.1	sense_intronic		270	1.93	0.00119293	25.3	12.09
HSPA8P3	ENSG00000234788.1	processed_pseudogene	heat shock protein family A (Hsp70) member 8 pseudogene 3 [Source:HGNC Symbol;Acc:HGNC:44918]	780	1.93	0.0172799	73.22	30.41
AC140134.1	ENSG00000179978.11	unprocessed_pseudogene		3544	1.93	0.00833495	1224.1	545.64
CDC123	ENSG00000151465.13	protein_coding	cell division cycle 123 [Source:HGNC Symbol;Acc:HGNC:16827]	831	1.93	8.10109e-05	1475.7	726.66
AC087645.2	ENSG00000267737.1	lincRNA		721	1.93	0.0191381	40.35	16.57
TLE1	ENSG00000196781.14	protein_coding	transducin like enhancer of split 1 [Source:HGNC Symbol;Acc:HGNC:11837]	1303	1.93	0.00709418	403.17	182.33
NSUN7	ENSG00000179299.16	protein_coding	NOP2/Sun RNA methyltransferase family member 7 [Source:HGNC Symbol;Acc:HGNC:25857]	1667	1.93	0.00818114	1499.61	671.72
RNU6-1005P	ENSG00000207248.1	snRNA	RNA, U6 small nuclear 1005, pseudogene [Source:HGNC Symbol;Acc:HGNC:47968]	107	1.94	0.00271616	96.49	44.81
AL162742.1	ENSG00000228261.1	lincRNA		954	1.94	0.0257485	5.73	2.22
RN7SL587P	ENSG00000240233.3	misc_RNA	RNA, 7SL, cytoplasmic 587, pseudogene [Source:HGNC Symbol;Acc:HGNC:46603]	281	1.94	0.000661145	122.49	58.87
ALAS1	ENSG00000023330.14	protein_coding	5'-aminolevulinate synthase 1 [Source:HGNC Symbol;Acc:HGNC:396]	1705	1.94	5.99503e-05	1341.92	663.29
AC004584.3	ENSG00000263120.1	sense_intronic		2356	1.95	0.00130739	143.91	67.57
EHD3	ENSG00000013016.15	protein_coding	EH domain containing 3 [Source:HGNC Symbol;Acc:HGNC:3244]	4636	1.95	0.00662681	612.73	272.77
AC007278.2	ENSG00000236525.1	sense_intronic		1200	1.95	0.00927203	1215.1	529.72
HK3	ENSG00000160883.10	protein_coding	hexokinase 3 [Source:HGNC Symbol;Acc:HGNC:4925]	1144	1.95	0.00383044	23640.3	10904.6
MIR210HG	ENSG00000247095.2	lincRNA	MIR210 host gene [Source:HGNC Symbol;Acc:HGNC:39524]	952	1.95	0.0303346	18.41	6.44
ST6GALNAC3	ENSG00000184005.10	protein_coding	ST6 N-acetylgalactosaminide alpha-2,6-sialyltransferase 3 [Source:HGNC Symbol;Acc:HGNC:19343]	2780	1.95	0.00587185	680.25	306.23
PLAC8	ENSG00000145287.10	protein_coding	placenta specific 8 [Source:HGNC Symbol;Acc:HGNC:19254]	1061	1.95	0.00567127	7348.1	3358.27
CA4	ENSG00000167434.9	protein_coding	carbonic anhydrase 4 [Source:HGNC Symbol;Acc:HGNC:1375]	773	1.96	0.00920994	1323.83	572.08
AC124248.1	ENSG00000259704.1	sense_overlapping		402	1.96	0.00176519	86.32	39.97
DHCR7	ENSG00000172893.15	protein_coding	7-dehydrocholesterol reductase [Source:HGNC Symbol;Acc:HGNC:2860]	1053	1.96	0.00289731	208.53	95.68
CD63	ENSG00000135404.11	protein_coding	CD63 molecule [Source:HGNC Symbol;Acc:HGNC:1692]	772	1.96	0.000508625	4573.74	2176.43
GNAQ	ENSG00000156052.10	protein_coding	G protein subunit alpha q [Source:HGNC Symbol;Acc:HGNC:4390]	3545	1.96	0.00030128	8235.85	4002.04
AC147651.1	ENSG00000223855.1	lincRNA		3506	1.96	0.0129068	44.12	18.63
IL10RB-AS1	ENSG00000223799.1	antisense	IL10RB antisense RNA 1 (head to head) [Source:HGNC Symbol;Acc:HGNC:44303]	2228	1.96	0.00255324	103.45	47.74
TFPI	ENSG00000003436.15	protein_coding	tissue factor pathway inhibitor [Source:HGNC Symbol;Acc:HGNC:11760]	1836	1.96	0.00941521	314.07	136.62
EGFL7	ENSG00000172889.15	protein_coding	EGF like domain multiple 7 [Source:HGNC Symbol;Acc:HGNC:20594]	1217	1.96	0.0015252	62.9	29.45
NAT8B	ENSG00000204872.4	polymorphic_pseudogene	N-acetyltransferase 8B (putative, gene/pseudogene) [Source:HGNC Symbol;Acc:HGNC:30235]	765	1.96	0.0157133	22.42	9.22
MIR4772	ENSG00000264764.1	miRNA	microRNA 4772 [Source:HGNC Symbol;Acc:HGNC:41741]	78	1.96	0.0128854	121.47	51.27
C4orf3	ENSG00000164096.12	protein_coding	chromosome 4 open reading frame 3 [Source:HGNC Symbol;Acc:HGNC:19225]	1814	1.97	6.56055e-05	3615.55	1739.28
PLK3	ENSG00000173846.12	protein_coding	polo like kinase 3 [Source:HGNC Symbol;Acc:HGNC:2154]	1310	1.97	0.000566787	1118.46	529.34
CLU	ENSG00000120885.21	protein_coding	clusterin [Source:HGNC Symbol;Acc:HGNC:2095]	1120	1.97	0.00153182	3292.53	1534.44
ARHGAP6	ENSG00000047648.21	protein_coding	Rho GTPase activating protein 6 [Source:HGNC Symbol;Acc:HGNC:676]	3911	1.97	0.00411692	297.91	134.2
AC009228.1	ENSG00000242628.5	antisense		301	1.97	0.00625888	8.5	3.75
SCRG1	ENSG00000164106.7	protein_coding	stimulator of chondrogenesis 1 [Source:HGNC Symbol;Acc:HGNC:17036]	3031	1.98	0.0207217	8.06	3.14
AL353743.4	ENSG00000234424.2	unprocessed_pseudogene		1547	1.98	0.015785	66.69	26.93
ZBTB16	ENSG00000109906.13	protein_coding	zinc finger and BTB domain containing 16 [Source:HGNC Symbol;Acc:HGNC:12930]	1478	1.98	0.0246742	1386.09	512.81
NEDD4	ENSG00000069869.15	protein_coding	neural precursor cell expressed, developmentally down-regulated 4, E3 ubiquitin protein ligase [Source:HGNC Symbol;Acc:HGNC:7727]	3545	1.98	0.00344002	868.26	390.76
VWA5A	ENSG00000110002.15	protein_coding	von Willebrand factor A domain containing 5A [Source:HGNC Symbol;Acc:HGNC:6658]	2480	1.98	0.0116499	376.64	158.26
CMTM4	ENSG00000183723.12	protein_coding	CKLF like MARVEL transmembrane domain containing 4 [Source:HGNC Symbol;Acc:HGNC:19175]	2654	1.98	0.00222661	642.03	294.35
RNF144B	ENSG00000137393.9	protein_coding	ring finger protein 144B [Source:HGNC Symbol;Acc:HGNC:21578]	2746	1.99	0.00247469	5494.81	2487.2
AC007220.1	ENSG00000263033.2	lincRNA		1055	1.99	0.0116204	23.02	9.58
CCIN	ENSG00000185972.5	protein_coding	calicin [Source:HGNC Symbol;Acc:HGNC:1568]	1941	1.99	0.00703013	17.03	7.38
NAIP	ENSG00000249437.7	protein_coding	NLR family apoptosis inhibitory protein [Source:HGNC Symbol;Acc:HGNC:7634]	3581	1.99	0.00433548	7568.15	3389.62
IL27	ENSG00000197272.2	protein_coding	interleukin 27 [Source:HGNC Symbol;Acc:HGNC:19157]	850	1.99	0.0107234	95.52	40.06
AL034397.2	ENSG00000237311.1	antisense		857	1.99	0.0267672	6.21	2.28
SH3BGRL2	ENSG00000198478.7	protein_coding	SH3 domain binding glutamate rich protein like 2 [Source:HGNC Symbol;Acc:HGNC:15567]	4653	2	0.00669852	1542.69	665.41
AC012569.1	ENSG00000267293.1	processed_pseudogene		1524	2	0.0102244	10.82	4.46
LINC00398	ENSG00000237879.1	lincRNA	long intergenic non-protein coding RNA 398 [Source:HGNC Symbol;Acc:HGNC:42727]	906	2	0.00607922	39.43	17.04
SIPA1L2	ENSG00000116991.10	protein_coding	signal induced proliferation associated 1 like 2 [Source:HGNC Symbol;Acc:HGNC:23800]	2936	2	0.00328604	5131.95	2302.58
PHACTR2	ENSG00000112419.14	protein_coding	phosphatase and actin regulator 2 [Source:HGNC Symbol;Acc:HGNC:20956]	2124	2	0.000925177	2403.38	1108
TMEM169	ENSG00000163449.10	protein_coding	transmembrane protein 169 [Source:HGNC Symbol;Acc:HGNC:25130]	2129	2	0.00111331	145.29	66.87
RNU6-313P	ENSG00000252126.2	snRNA	RNA, U6 small nuclear 313, pseudogene [Source:HGNC Symbol;Acc:HGNC:47276]	112	2.01	0.0125561	21.6	8.85
SERPINB1	ENSG00000021355.12	protein_coding	serpin family B member 1 [Source:HGNC Symbol;Acc:HGNC:3311]	1060	2.01	0.0032777	15668.1	7049.58
IL18RAP	ENSG00000115607.9	protein_coding	interleukin 18 receptor accessory protein [Source:HGNC Symbol;Acc:HGNC:5989]	1456	2.01	0.00696096	7551.78	3240.16
AC004825.2	ENSG00000274818.1	lincRNA		455	2.01	0.00855816	5.88	2.47
NRGN	ENSG00000154146.12	protein_coding	neurogranin [Source:HGNC Symbol;Acc:HGNC:8000]	1206	2.01	0.00435711	4566.61	2017.62
AL390961.2	ENSG00000235843.1	antisense		485	2.01	0.0125562	29.74	12.13
MT-TK	ENSG00000210156.1	Mt_tRNA	mitochondrially encoded tRNA lysine [Source:HGNC Symbol;Acc:HGNC:7489]	70	2.01	0.0300418	4.06	1.41
KLF5	ENSG00000102554.13	protein_coding	Kruppel like factor 5 [Source:HGNC Symbol;Acc:HGNC:6349]	1680	2.01	0.00464437	294.52	128.68
MT-TG	ENSG00000210164.1	Mt_tRNA	mitochondrially encoded tRNA glycine [Source:HGNC Symbol;Acc:HGNC:7486]	68	2.01	0.0251492	6.11	2.25
RF00017.90	ENSG00000276568.1	misc_RNA		285	2.01	0.00547607	47.44	20.46
SLC8A3	ENSG00000100678.18	protein_coding	solute carrier family 8 member A3 [Source:HGNC Symbol;Acc:HGNC:11070]	3604	2.01	0.00247846	56.31	25.08
FSTL4	ENSG00000053108.16	protein_coding	follistatin like 4 [Source:HGNC Symbol;Acc:HGNC:21389]	1864	2.01	0.0284798	63.15	21.19
TNFAIP3	ENSG00000118503.14	protein_coding	TNF alpha induced protein 3 [Source:HGNC Symbol;Acc:HGNC:11896]	2209	2.02	0.00188901	3477.06	1568.09
HP	ENSG00000257017.8	protein_coding	haptoglobin [Source:HGNC Symbol;Acc:HGNC:5141]	1101	2.02	0.0230975	2398.56	869.67
SPX	ENSG00000134548.9	protein_coding	spexin hormone [Source:HGNC Symbol;Acc:HGNC:28139]	1341	2.02	0.0132333	98.3	39.62
TSHZ3	ENSG00000121297.6	protein_coding	teashirt zinc finger homeobox 3 [Source:HGNC Symbol;Acc:HGNC:30700]	2151	2.02	0.00256855	1220.39	543.73
PADI4	ENSG00000159339.13	protein_coding	peptidyl arginine deiminase 4 [Source:HGNC Symbol;Acc:HGNC:18368]	893	2.02	0.00138087	6405.37	2908.55
NUDT5	ENSG00000165609.12	protein_coding	nudix hydrolase 5 [Source:HGNC Symbol;Acc:HGNC:8052]	1151	2.02	0.000455988	1270.11	585.19
TMEM40	ENSG00000088726.15	protein_coding	transmembrane protein 40 [Source:HGNC Symbol;Acc:HGNC:25620]	1136	2.02	0.00518845	164.4	71.11
SLCO4C1	ENSG00000173930.8	protein_coding	solute carrier organic anion transporter family member 4C1 [Source:HGNC Symbol;Acc:HGNC:23612]	5334	2.03	0.000243869	1867.01	863.32
SCN4B	ENSG00000177098.8	protein_coding	sodium voltage-gated channel beta subunit 4 [Source:HGNC Symbol;Acc:HGNC:10592]	2592	2.03	0.0208876	6.01	2.23
SLC6A4	ENSG00000108576.9	protein_coding	solute carrier family 6 member 4 [Source:HGNC Symbol;Acc:HGNC:11050]	3388	2.04	0.0132501	51.5	20.39
AP000487.1	ENSG00000246889.2	antisense		1183	2.04	0.0060149	9.7	4.17
AVPR1A	ENSG00000166148.3	protein_coding	arginine vasopressin receptor 1A [Source:HGNC Symbol;Acc:HGNC:895]	3327	2.04	0.0236423	96.71	34.16
PAG1	ENSG00000076641.4	protein_coding	phosphoprotein membrane anchor with glycosphingolipid microdomains 1 [Source:HGNC Symbol;Acc:HGNC:30043]	3075	2.04	0.000277516	11737.7	5436.85
AC099667.1	ENSG00000279144.1	TEC		469	2.05	0.00718656	36.71	15.19
AC106782.6	ENSG00000274653.1	antisense		512	2.05	0.00759915	6.86	2.82
AC109347.2	ENSG00000272567.1	lincRNA		349	2.05	0.0073712	56.99	23.62
STIMATE	ENSG00000213533.11	protein_coding	STIM activating enhancer [Source:HGNC Symbol;Acc:HGNC:30526]	1216	2.05	0.00471066	201.51	85.79
PGD	ENSG00000142657.20	protein_coding	phosphogluconate dehydrogenase [Source:HGNC Symbol;Acc:HGNC:8891]	752	2.05	0.000508493	17633.5	8001.45
FERMT2	ENSG00000073712.14	protein_coding	fermitin family member 2 [Source:HGNC Symbol;Acc:HGNC:15767]	2136	2.06	0.0242797	9.74	3.43
AC010542.1	ENSG00000260650.1	antisense		555	2.06	0.0128298	7.08	2.8
AL034397.3	ENSG00000274536.6	antisense		1752	2.06	0.00106651	14474.3	6463.68
CEBPE	ENSG00000092067.5	protein_coding	CCAAT/enhancer binding protein epsilon [Source:HGNC Symbol;Acc:HGNC:1836]	1554	2.06	0.000313892	135.14	60.96
GYG1	ENSG00000163754.17	protein_coding	glycogenin 1 [Source:HGNC Symbol;Acc:HGNC:4699]	957	2.06	0.00516223	7227.19	3053.66
LAPTM4B	ENSG00000104341.16	protein_coding	lysosomal protein transmembrane 4 beta [Source:HGNC Symbol;Acc:HGNC:13646]	1866	2.06	0.0028675	147.52	63.78
B4GALT4	ENSG00000121578.12	protein_coding	beta-1,4-galactosyltransferase 4 [Source:HGNC Symbol;Acc:HGNC:927]	1228	2.07	0.000174734	811.28	367.62
TFF3	ENSG00000160180.15	protein_coding	trefoil factor 3 [Source:HGNC Symbol;Acc:HGNC:11757]	597	2.07	0.0255586	11.68	3.9
PDE5A	ENSG00000138735.15	protein_coding	phosphodiesterase 5A [Source:HGNC Symbol;Acc:HGNC:8784]	1867	2.07	0.00209448	984.96	428.13
DUSP1	ENSG00000120129.5	protein_coding	dual specificity phosphatase 1 [Source:HGNC Symbol;Acc:HGNC:3064]	2019	2.08	0.00425064	10316.6	4372.68
SYTL4	ENSG00000102362.15	protein_coding	synaptotagmin like 4 [Source:HGNC Symbol;Acc:HGNC:15588]	2849	2.08	0.00599983	156.46	64.61
ECHDC3	ENSG00000134463.14	protein_coding	enoyl-CoA hydratase domain containing 3 [Source:HGNC Symbol;Acc:HGNC:23489]	1080	2.08	0.0152278	324.97	122.85
PTGS1	ENSG00000095303.15	protein_coding	prostaglandin-endoperoxide synthase 1 [Source:HGNC Symbol;Acc:HGNC:9604]	2475	2.08	0.000323234	3053.33	1366.09
AC004674.1	ENSG00000231216.1	antisense		2249	2.09	0.0238763	9.43	3.13
CSGALNACT2	ENSG00000169826.7	protein_coding	chondroitin sulfate N-acetylgalactosaminyltransferase 2 [Source:HGNC Symbol;Acc:HGNC:24292]	3730	2.09	0.00123893	8010.4	3526.14
LAIR1	ENSG00000167613.15	protein_coding	leukocyte associated immunoglobulin like receptor 1 [Source:HGNC Symbol;Acc:HGNC:6477]	1112	2.09	0.00611363	4924.66	2022.02
GP9	ENSG00000169704.4	protein_coding	glycoprotein IX platelet [Source:HGNC Symbol;Acc:HGNC:4444]	889	2.1	0.00433548	323.92	134.06
SPATA20P1	ENSG00000231123.1	processed_pseudogene	spermatogenesis associated 20 pseudogene 1 [Source:HGNC Symbol;Acc:HGNC:39636]	438	2.1	0.0144044	64.07	23.95
DENND2C	ENSG00000175984.14	protein_coding	DENN domain containing 2C [Source:HGNC Symbol;Acc:HGNC:24748]	3745	2.1	0.00233336	164.36	69.61
FAM110B	ENSG00000169122.11	protein_coding	family with sequence similarity 110 member B [Source:HGNC Symbol;Acc:HGNC:28587]	1020	2.1	0.0018155	104.4	44.54
LINC01268	ENSG00000227502.2	lincRNA	long intergenic non-protein coding RNA 1268 [Source:HGNC Symbol;Acc:HGNC:50323]	2755	2.1	0.0230645	21.54	7.28
CORO2A	ENSG00000106789.12	protein_coding	coronin 2A [Source:HGNC Symbol;Acc:HGNC:2255]	5547	2.11	0.000269565	689.76	303.81
RHOBTB1	ENSG00000072422.16	protein_coding	Rho related BTB domain containing 1 [Source:HGNC Symbol;Acc:HGNC:18738]	1771	2.11	0.0132025	273.31	103.03
AL445524.1	ENSG00000233461.5	antisense		432	2.11	0.000114877	233.85	104.14
LINC01132	ENSG00000227630.3	lincRNA	long intergenic non-protein coding RNA 1132 [Source:HGNC Symbol;Acc:HGNC:49444]	1939	2.11	0.0301485	8.2	2.4
UGCG	ENSG00000148154.9	protein_coding	UDP-glucose ceramide glucosyltransferase [Source:HGNC Symbol;Acc:HGNC:12524]	1271	2.11	0.0018155	4042.65	1723.33
SLC14A2	ENSG00000132874.14	protein_coding	solute carrier family 14 member 2 [Source:HGNC Symbol;Acc:HGNC:10919]	3338	2.11	0.0162055	5.6	2.08
PRKAR2B	ENSG00000005249.12	protein_coding	protein kinase cAMP-dependent type II regulatory subunit beta [Source:HGNC Symbol;Acc:HGNC:9392]	1665	2.11	0.00283413	3055.71	1284.4
TBXA2R	ENSG00000006638.11	protein_coding	thromboxane A2 receptor [Source:HGNC Symbol;Acc:HGNC:11608]	1596	2.11	0.00317592	199.42	83.35
PARD3	ENSG00000148498.15	protein_coding	par-3 family cell polarity regulator [Source:HGNC Symbol;Acc:HGNC:16051]	4383	2.12	0.00171007	157.45	66.57
QSOX1	ENSG00000116260.16	protein_coding	quiescin sulfhydryl oxidase 1 [Source:HGNC Symbol;Acc:HGNC:9756]	3450	2.12	0.000262677	3990.91	1753.1
TP53I3	ENSG00000115129.13	protein_coding	tumor protein p53 inducible protein 3 [Source:HGNC Symbol;Acc:HGNC:19373]	1034	2.12	0.000811725	265	114.39
PECR	ENSG00000115425.13	protein_coding	peroxisomal trans-2-enoyl-CoA reductase [Source:HGNC Symbol;Acc:HGNC:18281]	881	2.13	7.23532e-05	568.33	250.97
ADCY3	ENSG00000138031.14	protein_coding	adenylate cyclase 3 [Source:HGNC Symbol;Acc:HGNC:234]	1587	2.13	0.0106419	1827.29	695.83
TRIB1	ENSG00000173334.3	protein_coding	tribbles pseudokinase 1 [Source:HGNC Symbol;Acc:HGNC:16891]	1717	2.13	0.000269565	1619.07	705.74
BTBD19	ENSG00000222009.8	protein_coding	BTB domain containing 19 [Source:HGNC Symbol;Acc:HGNC:27145]	1047	2.13	0.00177588	639.67	269.07
AC005632.2	ENSG00000261596.2	sense_intronic		828	2.13	0.000283449	1055.36	460.18
[truncated: 304 more rows]
